# Supplementary material for: knnAUC: an open-source R package for detecting nonlinear dependence between one continuous variable and one binary variable
Source: BMC Bioinformatics. 2018 Nov 22;19:448. doi: 10.1186/s12859-018-2427-4 (PMC6249767; doi:10.1186/s12859-018-2427-4)
Supplement: Supplementary file 1 — The power comparison of simulation study across different variance levels. (XLSX 14 kb) [file 12859_2018_2427_MOESM1_ESM.xlsx]

## Sheet: Sheet1
Simulation power in nine simple functions
N=100, X~N(0,SD^2), SD=1	Logistic	Pearson	Spearman	Kendall	Distance	MIC	CANOVA	AKAT (ratio=0.46, K=100)	KS
Y~ Bernoulli distribution (p=0.5)	0.0498	0.0467	0.0478	0.0473	0.0466	0.0271	0.043	0.0478	0.048
logit(P(Y=1|X)) = X+1	0.989	0.986	0.983	0.982	0.979	0.627	0.406	0.648	0.947
logit(P(Y=1|X)) = (0.25*X+1)^2+1	0.302	0.288	0.294	0.293	0.277	0.034	0.062	0.118	0.236
logit(P(Y=1|X)) = sin(pi*X+1)+1	0.042	0.038	0.044	0.043	0.107	0.266	0.199	0.306	0.186
logit(P(Y=1|X)) = sin(2*pi*X+1)+1	0.05	0.047	0.053	0.053	0.055	0.183	0.196	0.192	0.073
logit(P(Y=1|X)) = sin(3*pi*X+1)+1	0.045	0.044	0.047	0.047	0.05	0.137	0.17	0.12	0.053
logit(P(Y=1|X)) = cos(pi*X+1)+1	0.037	0.036	0.046	0.045	0.108	0.265	0.186	0.291	0.197
logit(P(Y=1|X)) = cos(2*pi*X+1)+1	0.05	0.044	0.053	0.053	0.052	0.179	0.175	0.179	0.078
logit(P(Y=1|X)) = cos(3*pi*X+1)+1	0.046	0.043	0.041	0.04	0.048	0.123	0.168	0.111	0.056
N=100, X~N(0,SD^2), SD=2	Logistic	Pearson	Spearman	Kendall	Distance	MIC	CANOVA	AKAT (ratio=0.46, K=100)	KS
Y~ Bernoulli distribution (p=0.5)	0.0498	0.047	0.048	0.047	0.047	0.027	0.041	0.0478	0.048
logit(P(Y=1|X)) = X+1	1	1	1	1	1	0.998	0.965	0.984	1
logit(P(Y=1|X)) = (0.25*X+1)^2+1	0.655	0.647	0.67	0.669	0.649	0.097	0.106	0.23	0.58
logit(P(Y=1|X)) = sin(pi*X+1)+1	0.05	0.047	0.053	0.053	0.055	0.183	0.192	0.192	0.073
logit(P(Y=1|X)) = sin(2*pi*X+1)+1	0.048	0.044	0.046	0.045	0.051	0.085	0.138	0.079	0.063
logit(P(Y=1|X)) = sin(3*pi*X+1)+1	0.053	0.05	0.042	0.042	0.039	0.047	0.127	0.063	0.042
logit(P(Y=1|X)) = cos(pi*X+1)+1	0.05	0.044	0.053	0.053	0.052	0.179	0.177	0.179	0.078
logit(P(Y=1|X)) = cos(2*pi*X+1)+1	0.047	0.046	0.046	0.044	0.044	0.094	0.149	0.081	0.046
logit(P(Y=1|X)) = cos(3*pi*X+1)+1	0.049	0.046	0.045	0.043	0.043	0.046	0.122	0.062	0.043
N=100, X~N(0,SD^2), SD=3	Logistic	Pearson	Spearman	Kendall	Distance	MIC	CANOVA	AKAT (ratio=0.46, K=100)	KS
Y~ Bernoulli distribution (p=0.5)	0.0498	0.047	0.048	0.047	0.047	0.027	0.041	0.0478	0.048
logit(P(Y=1|X)) = X+1	1	1	1	1	1	1	0.999	0.998	1
logit(P(Y=1|X)) = (0.25*X+1)^2+1	0.77	0.754	0.826	0.823	0.805	0.168	0.136	0.322	0.77
logit(P(Y=1|X)) = sin(pi*X+1)+1	0.045	0.044	0.047	0.047	0.05	0.137	0.172	0.12	0.053
logit(P(Y=1|X)) = sin(2*pi*X+1)+1	0.053	0.05	0.042	0.042	0.039	0.047	0.126	0.063	0.042
logit(P(Y=1|X)) = sin(3*pi*X+1)+1	0.044	0.04	0.036	0.036	0.036	0.038	0.082	0.056	0.035
logit(P(Y=1|X)) = cos(pi*X+1)+1	0.046	0.043	0.041	0.04	0.048	0.123	0.168	0.111	0.056
logit(P(Y=1|X)) = cos(2*pi*X+1)+1	0.049	0.046	0.045	0.043	0.043	0.046	0.122	0.062	0.043
logit(P(Y=1|X)) = cos(3*pi*X+1)+1	0.042	0.041	0.036	0.036	0.042	0.035	0.094	0.055	0.043
N=100, X~N(0,SD^2), SD=1/2	Logistic	Pearson	Spearman	Kendall	Distance	MIC	CANOVA	AKAT (ratio=0.46, K=100)	KS
Y~ Bernoulli distribution (p=0.5)	0.0498	0.047	0.048	0.047	0.047	0.027	0.041	0.0478	0.048
logit(P(Y=1|X)) = X+1	0.587	0.57	0.562	0.56	0.548	0.128	0.123	0.198	0.455
logit(P(Y=1|X)) = (0.25*X+1)^2+1	0.14	0.134	0.133	0.132	0.126	0.015	0.05	0.073	0.11
logit(P(Y=1|X)) = sin(pi*X+1)+1	0.241	0.234	0.283	0.282	0.501	0.243	0.196	0.312	0.457
logit(P(Y=1|X)) = sin(2*pi*X+1)+1	0.042	0.038	0.044	0.043	0.107	0.266	0.199	0.306	0.186
logit(P(Y=1|X)) = sin(3*pi*X+1)+1	0.054	0.051	0.053	0.053	0.063	0.208	0.183	0.245	0.107
logit(P(Y=1|X)) = cos(pi*X+1)+1	0.421	0.418	0.549	0.548	0.666	0.268	0.21	0.349	0.635
logit(P(Y=1|X)) = cos(2*pi*X+1)+1	0.037	0.036	0.046	0.045	0.108	0.265	0.187	0.291	0.197
logit(P(Y=1|X)) = cos(3*pi*X+1)+1	0.05	0.046	0.045	0.045	0.058	0.206	0.195	0.228	0.104
N=100, X~N(0,SD^2), SD=1/3	Logistic	Pearson	Spearman	Kendall	Distance	MIC	CANOVA	AKAT (ratio=0.46, K=100)	KS
Y~ Bernoulli distribution (p=0.5)	0.0498	0.047	0.048	0.047	0.047	0.027	0.041	0.0478	0.048
logit(P(Y=1|X)) = X+1	0.313	0.306	0.294	0.292	0.284	0.051	0.075	0.104	0.226
logit(P(Y=1|X)) = (0.25*X+1)^2+1	0.095	0.091	0.091	0.091	0.084	0.013	0.046	0.07	0.079
logit(P(Y=1|X)) = sin(pi*X+1)+1	0.356	0.347	0.365	0.363	0.458	0.13	0.147	0.197	0.381
logit(P(Y=1|X)) = sin(2*pi*X+1)+1	0.12	0.114	0.17	0.168	0.384	0.262	0.203	0.361	0.373
logit(P(Y=1|X)) = sin(3*pi*X+1)+1	0.042	0.038	0.044	0.043	0.107	0.266	0.199	0.306	0.186
logit(P(Y=1|X)) = cos(pi*X+1)+1	0.627	0.611	0.657	0.655	0.684	0.213	0.194	0.31	0.646
logit(P(Y=1|X)) = cos(2*pi*X+1)+1	0.14	0.133	0.231	0.229	0.4	0.282	0.199	0.33	0.437
logit(P(Y=1|X)) = cos(3*pi*X+1)+1	0.037	0.036	0.046	0.045	0.108	0.265	0.186	0.291	0.197
The bold means the first place result of all methods compared.
