# Supplementary material for: knnAUC: an open-source R package for detecting nonlinear dependence between one continuous variable and one binary variable
Source: BMC Bioinformatics. 2018 Nov 22;19:448. doi: 10.1186/s12859-018-2427-4 (PMC6249767; doi:10.1186/s12859-018-2427-4)
Supplement: Supplementary file 2 — The significant (associated with kidney cancer) genes only detected by knnAUC. (XLSX 16 kb) [file 12859_2018_2427_MOESM2_ESM.xlsx]

## Sheet: AKAT_gene
Significant genes detected only by AKAT and corresponding p-value of all methods in kidney cancer data (α = 0.05/20531)
Gene	AKAT	Logistic	Canova	Distance	MIC	KS
ACTN2	1.83003e-06	0.000334207	0.00787402	0.002224	0.20989	0.000489188
ANKRD54	9.42737e-07	0.503142	0.0513138	5.79999e-05	0.207962	6.00948e-06
ANPEP	1.47867e-07	0.382289	0.0347909	0.000102	0.216238	0.00152707
APOE	7.52846e-07	0.246149	1.593e-05	0.020334	0.217455	0.000195058
ARHGEF33	3.43323e-07	0.275564	0.0515132	0.000545999	0.187621	0.00230074
ARPP21	1.23611e-07	0.00422145	0.0173213	0.001796	0.220115	1.32737e-05
ASH2L	2.34608e-06	0.0108115	0.0604895	1.4e-05	0.209272	2.72194e-06
BSDC1	2.19782e-07	0.268788	0.0613604	7.99998e-05	0.211346	1.67794e-05
BZRAP1	2.27269e-06	0.61946	0.00030347	3.19999e-05	0.204455	9.03404e-06
CCT6A	1.21403e-06	0.528348	0.0571417	0.000261999	0.195924	6.82264e-05
CDYL2	9.70653e-07	0.380608	0.0687172	0.000339999	0.216736	0.000409712
CINP	2.55965e-07	0.0248924	0.0670659	0.000112	0.214201	0.00185405
CNOT7	3.89266e-07	0.742203	0.0563201	0.000307999	0.218269	0.000453941
COTL1	1.24648e-06	0.363176	0.0343997	3.39999e-05	0.214276	0.000241409
CPT1B	1.04791e-06	0.010699	0.0600634	0.002146	0.200272	0.00500828
DSC2	8.41011e-07	0.0576511	0.0523104	4.59999e-05	0.215811	0.00016898
ELFN2	1.87262e-06	0.00602217	0.0555127	0.000907998	0.213912	0.00102108
ESD	2.02028e-06	0.0111427	0.28921	3.79999e-05	0.197183	0.000241409
FAM101A	2.14091e-07	0.00132527	0.0563201	0.00836798	0.215137	7.65538e-06
FAM172A	5.21307e-07	0.250427	0.038322	3.99999e-05	0.207275	0.000241409
FAM90A1	2.05799e-06	1.44724e-05	0.0389088	1.2e-05	0.213405	1.78928e-05
FKTN	8.37786e-07	0.2177	0.0396946	0.000174	0.216545	0.000326274
HOOK1	5.99315e-08	0.168054	0.0294918	9.99998e-06	0.223467	0.000188203
IAPP	2.21245e-08	0.22831	0.0400857	2.2e-05	0.137508	0.0001292
ITM2A	9.71655e-07	0.0411681	0.0408716	0.000108	0.205734	0.000398622
KCTD4	1.96248e-06	0.000608556	0.00014216	0.000963998	0.221425	0.00062337
KIAA0664P3	2.73577e-07	0.480704	0.0592174	0.001076	0.204899	0.00172044
KIAA1407	7.2772e-07	0.0566012	0.00787402	5.79999e-05	0.209954	0.00119182
LNP1	1.5361e-07	0.198934	4.39e-06	0.000421999	0.212516	0.000472859
LOC348021	5.23427e-09	0.118868	0.043033	7.99998e-06	0.123221	0.00152707
LOC440944	7.90598e-07	0.266372	0.0613604	0.00418799	0.214854	0.000298033
LRRN4CL	1.98821e-06	1.69152e-05	0.0177132	0.000234	0.207587	0.000489188
MAML3	1.76694e-06	0.00114507	0.0949184	4.59999e-05	0.195627	0.000145169
MXRA7	6.16489e-07	6.52762e-06	0.0687172	1.8e-05	0.203876	1.43947e-05
NGDN	3.59959e-10	0.03224	0.030083	3.99999e-06	0.205513	1.78928e-05
NUDT8	1.22147e-06	0.549068	0.0511172	0.000315999	0.182547	4.25089e-06
OR2L3	8.39159e-07	0.000254183	0.0609236	1.2e-05	0.112798	0.0311032
PAGE3	4.67354e-07	0.991516	0.0670659	0.119074	0.0427075	0.504123
PPP2R2A	1.60962e-06	0.29508	0.0453994	0.000118	0.208788	5.99907e-05
PRAF2	2.12731e-06	0.0217564	0.0799356	0.000823998	0.208529	0.00676871
PSAP	9.97721e-07	0.342491	0.035379	3.99999e-05	0.22064	1.54808e-05
PSMB3	9.54358e-07	0.00762969	0.0636125	0.000771998	0.191483	0.00369879
RBMY1B	3.54787e-09	0.000401802	0.0724574	0.000198	0.0315843	0.794092
RCOR1	2.25479e-07	0.187677	0.0393019	9.99998e-05	0.222419	0.000107539
RTN4RL1	6.70214e-07	0.0077076	0.0287044	0.000485999	0.216655	0.00041253
SEC63	6.18275e-08	0.477307	0.0385172	4.59999e-05	0.20319	0.000246578
SERPINB10	1.16305e-08	0.291946	0.0551117	5.99999e-06	0.112519	0.000661943
SGCE	6.07524e-07	0.197349	0.00821854	2e-05	0.216777	0.000133028
SLC25A42	2.87974e-07	0.00140381	0.0267408	5.99999e-06	0.191849	0.000274025
SNAPC3	3.18896e-07	0.48822	0.0631493	0.000253999	0.201998	0.000178988
SYCP1	2.23962e-07	7.01922e-05	0.0559151	5.99999e-06	0.0686889	0.0908706
TMEM130	1.66501e-07	0.000457192	0.0410671	0.000303999	0.212515	0.000248324
TPH2	8.95644e-08	0.000898918	0.070191	4.19999e-05	0.106419	0.0192738
TSPAN12	5.48156e-07	0.353944	0.0559151	0.000104	0.200743	0.00423332
UPB1	1.85596e-08	0.044624	0.0216391	1.4e-05	0.207107	0.00158583
VAC14	1.04197e-07	0.607299	0.0385172	6.19999e-05	0.216805	6.70022e-06
VPS28	1.84371e-06	0.00042537	0.268336	9.59998e-05	0.180755	0.000293898
ZFY	1.0235e-06	0.0524024	0.0489475	6.79999e-05	0.196669	9.97242e-06
ZNF135	8.46954e-07	0.933565	0.00128096	0.000124	0.210781	0.0022177
ZNF334	2.23697e-06	0.00345468	0.0291001	1.6e-05	0.205595	5.68824e-05
ZNF366	2.48643e-08	0.00504419	0.0503277	5.39999e-05	0.217912	4.41833e-05
ZNF404	5.49265e-07	0.0259074	0.0505238	0.00013	0.217233	3.96566e-05
ZNF641	3.29397e-07	0.522004	0.0771041	3.19999e-05	0.206271	0.000298033
ZNF674	2.10539e-06	0.86884	0.100827	0.001376	0.194755	0.0038545
ZNF833	2.18812e-06	0.00203662	0.0567272	2.79999e-05	0.21264	0.000259046
Note: the genes reported in pubmed was shown in bold italics.
