# Supplementary material for: knnAUC: an open-source R package for detecting nonlinear dependence between one continuous variable and one binary variable
Source: BMC Bioinformatics. 2018 Nov 22;19:448. doi: 10.1186/s12859-018-2427-4 (PMC6249767; doi:10.1186/s12859-018-2427-4)
Supplement: Supplementary file 3 — The significant (associated with kidney cancer) genes only detected by other methods. (XLSX 106 kb) [file 12859_2018_2427_MOESM3_ESM.xlsx]

## Sheet: 工作表1
Significant genes detected only by CANOVA and corresponding p-value of all methods in kidney cancer data (α = 0.05/20531)
Gene	AKAT	Logistic	CANOVA	Distance	MIC	KS
ACY3	7.45775e-05	0.00413042	0	3.99999e-06	0.189931	0.000590864
AHCY	0.00164196	1.42822e-05	1e-08	3.99999e-06	0.194793	0.000369563
AMDHD1	0.0327139	0.00342775	3.4e-07	7.99998e-06	0.17003	0.000133028
CRAT	0.000178176	1.51859e-05	5.8e-07	7.99998e-06	0.196029	0.000908322
ETV5	7.71904e-05	0.00159446	0	0.000172	0.202087	3.09124e-05
FAH	4.23672e-05	0.442634	0	0.000933998	0.212692	6.66989e-05
FAM105A	8.20664e-05	0.000495603	0	2e-05	0.198624	0.0072791
FTL	0.000163911	0.208634	0	0.002468	0.212746	3.0432e-05
GDA	2.19764e-05	0.488539	1.6e-07	0.00025	0.185681	0.000182884
HSD17B14	8.9068e-06	0.00292533	0	8.19998e-05	0.208298	2.99298e-06
MCM3	0.000212365	6.10191e-05	0	5.99999e-06	0.197223	2.00133e-05
MSL3L2	0.0015539	2.24965e-05	5e-08	3.99999e-06	0.197192	1.01376e-05
NPEPPS	0.00136172	0.302571	6.3e-07	1.8e-05	0.19374	5.95927e-06
RASGRF1	0.000715398	0.945345	4.5e-07	0.000509999	0.192676	0.000260875
SRGAP2	0.367862	0.000580354	1.49e-06	1.6e-05	0.16085	1.30597e-05
SYTL2	0.00478886	0.00463549	9.4e-07	0.000357999	0.197738	0.000879133
UGT1A9	0.000229376	0.000119204	5e-08	1.6e-05	0.18041	0.00197268
ZNF577	0.000325683	0.39052	0	4.59999e-05	0.208903	3.26178e-06
Note: the genes reported in pubmed was shown in bold italics.
Significant genes detected only by Distance and corresponding p-value of all methods in kidney cancer data (α = 0.05/20531)
Gene	AKAT	Logistic	CANOVA	Distance	MIC	KS
ACSM2B	3.05757e-06	0.00056384	0.0192834	2e-06	0.190423	0.000202148
ADAMTS6	0.0139182	0.186089	0.0609236	2e-06	0.188056	3.58428e-06
AGPAT3	0.088966	9.42998e-05	0.0565233	2e-06	0.162044	0.000209482
ASB12	0.000582309	0.00244064	0.0678761	2e-06	0.170855	4.69869e-05
ATP10A	0.00689276	0.000355733	0.0569335	2e-06	0.156615	4.15396e-05
ATP2A2	4.89724e-05	0.00038703	0.341644	2e-06	0.184702	8.74052e-06
ATP6V1B2	0.0415083	6.69671e-05	0.00066986	2e-06	0.204216	4.92001e-05
BNIP2	6.7604e-05	1.64533e-05	0.0613604	2e-06	0.168808	3.09784e-06
C12orf73	0.00869967	1.56489e-05	0.125955	2e-06	0.182652	1.89247e-05
C1GALT1C1	0.00171686	0.000646546	0.0676021	2e-06	0.160061	1.78928e-05
C2orf3	0.000243243	0.000377741	0.0789471	2e-06	0.195703	2.58423e-06
C2orf55	3.19578e-05	7.51446e-06	0.0228168	2e-06	0.21814	3.26178e-06
CACNA1H	0.0459005	0.142604	0.239767	2e-06	0.171751	1.1652e-05
CAPN1	0.00440257	3.39493e-06	0.0365578	2e-06	0.175893	6.32602e-05
CARD6	0.0177251	0.000129544	0.0519125	2e-06	0.186787	0.00067529
CDC42SE1	0.00288897	7.52858e-06	0.0789471	2e-06	0.191211	3.93735e-06
CDK13	0.00888461	9.46969e-06	0.158799	2e-06	0.167247	1.8182e-05
CELF1	0.0162071	0.000500636	0.0899278	2e-06	0.188723	3.55374e-06
CENPC1	0.0431895	0.000971902	0.239767	2e-06	0.167379	3.74082e-06
CITED1	0.0310695	0.00646316	0.0547097	2e-06	0.165151	6.52039e-05
CNOT1	0.0192395	6.81505e-05	0.195757	2e-06	0.172132	1.62479e-05
CYP2S1	0.100764	9.86084e-06	9.18e-06	2e-06	0.161843	0.00740175
CYTSA	0.00130659	4.11485e-06	0.0660332	2e-06	0.166828	7.46758e-05
DAD1	0.000198976	0.0106175	0.110437	2e-06	0.172862	2.20204e-05
DAGLA	0.0159706	4.22872e-05	0.0809715	2e-06	0.172033	0.000657549
DCPS	7.22966e-05	0.121998	0.0444188	2e-06	0.199815	4.58837e-06
DHX35	0.00572483	0.00298309	0.0655327	2e-06	0.189855	1.20386e-05
DNAJC5	0.0580489	0.000744041	0.203008	2e-06	0.184293	1.78928e-05
ESPN	0.000500603	7.85735e-06	0.010557	2e-06	0.203528	0.000120081
FAM21A	0.0189181	9.36031e-06	0.141843	2e-06	0.155171	3.1895e-05
FAM48B2	0.000505796	0.0152091	0.0551117	2e-06	0.143624	2.67527e-06
FAM75C1	0.0793505	0.026517	0.0704988	2e-06	0.148761	2.11618e-05
FGF22	1.85573e-05	0.000665206	0.0523104	2e-06	0.129229	7.08465e-05
FIGF	0.00154481	0.0337756	0.0569335	2e-06	0.167784	1.20386e-05
FLJ40504	6.81018e-05	0.354286	0.027525	2e-06	0.14226	9.48291e-05
GPR116	0.000396778	0.0755163	0.070191	2e-06	0.184578	3.31653e-05
GPR180	0.0770514	4.34087e-06	0.0657816	2e-06	0.174367	5.76247e-06
GPR50	0.00199156	7.77538e-05	0.0216391	2e-06	0.148746	2.13309e-05
GPR89A	0.00355492	1.13228e-05	0.0559151	2e-06	0.180472	0.000679795
GRB2	0.0348507	0.0219467	0.0228168	2e-06	0.217866	1.90766e-05
GTF3C3	0.0039047	0.0120553	0.278592	2e-06	0.175146	6.70022e-06
GYPA	0.00193659	0.0132705	0.014776	2e-06	0.180832	9.18432e-06
H2AFY	6.25408e-05	3.00363e-06	0.0598492	2e-06	0.188744	5.16506e-06
H3F3B	0.000173539	3.17736e-06	0.0183028	2e-06	0.203698	0.00808827
HDAC4	0.0124187	0.000442078	0.182239	2e-06	0.184556	4.03931e-06
HEPHL1	0.0800132	0.00202355	0.00856665	2e-06	0.187786	0.000221742
HIAT1	0.0373383	1.01093e-05	0.0596377	2e-06	0.188035	4.95785e-05
HS3ST1	0.0103318	0.00325569	0.0949184	2e-06	0.160874	8.24875e-06
IGF1R	0.00186186	0.00166024	0.141843	2e-06	0.184952	1.93841e-05
KDM4D	0.00618701	0.00010194	0.0728026	2e-06	0.171697	0.000328548
KIAA0467	0.00549707	1.68271e-05	0.0738732	2e-06	0.182985	2.86671e-06
KLHL23	0.000180364	6.99589e-06	0.0799356	2e-06	0.208867	4.58837e-06
LDLRAD1	0.999714	0.553324	0.0281164	2e-06	0.140725	5.03436e-05
LEO1	0.028717	1.35141e-05	0.188845	2e-06	0.198302	8.31734e-06
LOC100189589	0.192861	0.160805	0.0613604	2e-06	0.16336	2.48007e-05
LOC100272217	0.0215089	1.26716e-05	0.0575522	2e-06	0.166969	2.94184e-06
LOC150568	0.299564	2.99044e-05	0.0391081	2e-06	0.151803	0.00196051
LOC344595	0.00181163	1.60622e-05	0.050721	2e-06	0.171876	9.48291e-05
LOC93622	0.00034357	0.00141366	0.12776	2e-06	0.194478	4.66274e-05
LRRC37B2	0.0255855	2.76032e-06	0.0618019	2e-06	0.172878	2.65222e-06
LTBP1	0.001757	3.01166e-05	0.0414569	2e-06	0.175496	0.000144118
MAPRE1	0.00317195	3.12462e-05	0.14408	2e-06	0.17402	3.31653e-05
MCAT	0.0490528	4.14123e-05	0.0452039	2e-06	0.165347	3.15158e-06
MORC3	0.00181636	0.000106667	0.0636125	2e-06	0.184186	1.22365e-05
MPPE1	0.00256135	2.65363e-06	0.0604895	2e-06	0.192382	4.25128e-05
MTAP	6.37069e-05	0.00953596	0.0850347	2e-06	0.182593	4.1438e-06
MTR	0.0404826	0.000750766	0.0923197	2e-06	0.159885	3.80526e-06
MUSK	0.000432097	0.000382702	0.0553117	2e-06	0.160945	6.31932e-06
NFYB	0.277142	1.87112e-05	0.0481587	2e-06	0.191888	0.000347283
NQO2	0.0128916	2.41347e-05	1.89e-05	2e-06	0.200729	5.47892e-06
NUP93	0.135431	5.10149e-06	0.0306718	2e-06	0.173627	0.000679795
PANK4	0.00898795	2.19346e-05	0.0436255	2e-06	0.150437	1.01376e-05
PCSK5	0.00207303	2.21764e-05	0.116123	2e-06	0.186632	5.12165e-06
PDE8A	0.0967209	3.21079e-06	0.0487506	2e-06	0.195869	1.20386e-05
PDX1	5.06549e-05	0.0534006	0.0243818	2e-06	0.136131	4.58837e-06
PGAP3	0.00236586	3.04727e-05	0.185504	2e-06	0.183446	5.81108e-06
PGPEP1	0.00204246	1.06161e-05	0.0391081	2e-06	0.200036	0.000259046
PHF23	0.00190446	0.000740742	0.0657816	2e-06	0.176157	2.91659e-06
PLEKHA8	0.000681435	0.000231891	0.0940277	2e-06	0.17072	0.000342507
PMPCA	2.94754e-06	0.0334002	0.085676	2e-06	0.207174	3.31826e-06
PNPLA6	0.0627536	8.29657e-06	0.0577565	2e-06	0.174167	0.000128259
PPP1CB	0.107161	7.45659e-05	0.0698847	2e-06	0.188934	3.78551e-05
PRAP1	5.42207e-05	6.68469e-05	3.475e-05	2e-06	0.20525	6.47127e-05
RASL10B	0.316359	0.00537249	0.0533084	2e-06	0.184189	3.21453e-05
RBM15	0.00664436	4.07824e-06	0.521535	2e-06	0.169022	2.09939e-05
RETSAT	0.0221659	3.3207e-05	0.0809715	2e-06	0.159529	9.20531e-05
RYR1	0.00164111	0.00691643	0.0359679	2e-06	0.185127	0.000126397
SAMD10	7.13092e-05	4.07796e-06	0.0543084	2e-06	0.205541	6.81303e-06
SBF2	0.023943	2.91315e-05	0.141843	2e-06	0.172777	3.36868e-05
SEL1L2	0.0707358	0.181142	0.0487506	2e-06	0.146589	5.23058e-05
SENP6	0.000370046	0.00197882	0.0334159	2e-06	0.206651	6.7564e-06
SFRS15	0.0318547	1.55817e-05	0.0891701	2e-06	0.186776	4.43531e-06
SGK494	7.65325e-05	0.00216689	0.0181056	2e-06	0.203184	0.000151626
SHB	0.0419732	0.000479903	0.122489	2e-06	0.173639	6.31932e-06
SKA2	0.00872564	0.000104023	0.0622497	2e-06	0.16358	2.03352e-05
SKIV2L	0.000351093	9.00666e-05	0.329348	2e-06	0.206035	2.86671e-06
SLC26A9	0.222068	0.00384758	0.0257582	2e-06	0.16384	5.77545e-05
SLC38A10	3.06278e-05	7.17705e-06	0.0678761	2e-06	0.199861	3.40475e-06
SLC39A13	0.00252034	5.51655e-05	0.0631493	2e-06	0.160632	5.81953e-05
SLC4A4	0.00223355	2.92974e-06	0.0159444	2e-06	0.191522	1.02212e-05
SMC2	0.0115566	0.00184158	0.226738	2e-06	0.201759	1.22365e-05
SNED1	0.0528879	7.69919e-06	0.0497347	2e-06	0.178124	5.07303e-05
SOX4	0.000737388	3.50516e-06	0.0602749	2e-06	0.182846	2.60042e-05
ST18	0.134149	9.3214e-05	0.0322412	2e-06	0.173976	3.44837e-05
STON1.GTF2A1L	0.103854	0.00017004	0.0655327	2e-06	0.157011	2.48007e-05
STXBP2	3.41223e-05	6.8316e-05	0.0746336	2e-06	0.204052	5.20881e-06
TAAR1	0.0166507	1.22062e-05	0.0369506	2e-06	0.190734	1.18438e-05
TMEM105	0.00771465	8.7259e-06	0.0436255	2e-06	0.165425	0.000372119
TMEM170B	0.0120088	5.92474e-05	0.0604895	2e-06	0.168652	1.71889e-05
TMEM200C	0.000171431	0.000196234	0.0263494	2e-06	0.189811	1.46296e-05
TMEM57	0.000633252	2.38056e-05	0.111802	2e-06	0.176013	8.81303e-06
TMEM88B	6.73785e-05	0.275216	0.0471732	2e-06	0.121092	0.000438722
TULP1	0.0221324	5.2667e-05	0.0587967	2e-06	0.136912	5.23058e-05
UBE2N	0.0139881	0.0332452	0.0690043	2e-06	0.176994	4.07385e-06
UBE2U	0.00011473	0.777297	0.0237926	2e-06	0.143668	4.58837e-06
VN1R2	0.99999	0.000275884	0.0577565	2e-06	0.104822	0.0028454
WDR88	0.045172	7.23163e-06	0.185504	2e-06	0.151031	2.88061e-05
XRCC5	0.0406495	5.03964e-06	0.185504	2e-06	0.179115	5.81953e-05
YES1	0.0262598	0.00607448	0.14408	2e-06	0.179122	3.20623e-06
ZBTB3	0.00293131	4.30998e-05	0.0636125	2e-06	0.181785	2.49618e-06
ZFP161	0.000802601	0.000234435	9.69e-06	2e-06	0.194056	1.61176e-05
ZNF497	0.0155635	0.000925403	0.158799	2e-06	0.160191	3.17879e-06
ZNF507	0.019927	2.24021e-05	0.0724574	2e-06	0.170224	1.15572e-05
ZNF572	0.00155044	3.24832e-06	0.0780014	2e-06	0.179983	9.34313e-05
Note: the genes reported in pubmed was shown in bold italics.
Significant genes detected only by Logistic and corresponding p-value of all methods in kidney cancer data (α = 0.05/20531)
Gene	AKAT	Logistic	CANOVA	Distance	MIC	KS
?|100133144	0.0218315	7.11997e-07	0.0844066	1.6e-05	0.16402	7.03149e-05
?|26823	0.000109324	1.15194e-07	0.0122613	7.99998e-06	0.145744	1.56062e-05
?|340602	0.00496559	2.6393e-09	0.156191	1.4e-05	0.1719	4.00504e-06
?|388795	0.000404685	2.82848e-09	0.0780014	5.99999e-06	0.177758	5.95927e-06
?|391714	0.577948	3.82647e-07	0.135477	0.00480399	0.128112	0.000171431
?|728788	0.00470874	2.28509e-09	0.0650429	3.99999e-06	0.179455	3.26178e-06
AANAT	0.0285769	1.70963e-07	0.100827	9.99998e-06	0.156456	1.2954e-05
ACHE	0.131373	1.45367e-06	0.110437	0.000321999	0.172352	5.47568e-05
ACYP1	0.00113815	5.15807e-07	0.100827	3.99999e-06	0.1869	1.36009e-05
ADRBK2	0.502068	1.76954e-07	0.0452039	7.99998e-06	0.151695	0.00033314
AGBL1	0.00273815	4.04773e-07	0.185504	0.015492	0.0718328	0.00147965
AIPL1	0.0243961	1.98246e-06	0.230985	0.119472	0.13309	0.00326573
AKAP8L	0.0185989	4.41332e-07	0.0884355	9.99998e-06	0.173637	2.47462e-06
ALS2CR11	0.000974691	4.88853e-07	0.122489	1.2e-05	0.19068	1.26417e-05
AMAC1	0.00144763	3.98588e-08	0.129615	0.119086	0.102858	0.000421092
AMOTL1	0.0313822	6.01196e-07	0.0312596	9.99998e-06	0.171092	0.000133028
AOC2	0.0279055	1.91527e-06	0.169932	7.99998e-06	0.168204	2.1846e-05
APBA2	0.309411	8.60552e-07	0.161486	0.000172	0.163709	0.000162996
ARGFX	0.025669	9.85653e-07	0.222575	0.119492	0.0650123	0.0056484
ARMS2	0.369857	5.36648e-07	0.195757	2.2e-05	0.152488	4.122e-05
BLVRB	0.00639259	2.96252e-07	0.199332	7.99998e-06	0.170041	2.88061e-05
BPESC1	0.00045712	2.47255e-09	0.12776	0.119294	0.0544187	0.000526995
BRD7P3	0.0529085	1.87066e-07	0.0907035	0.000365999	0.16029	0.000115753
BREA2	0.00067542	6.43859e-07	0.0844066	1.4e-05	0.168657	0.000102879
C11orf20	0.035847	2.94398e-08	0.146378	0.000689999	0.175375	9.97242e-06
C11orf75	7.09007e-05	5.66219e-07	0.0704988	3.99999e-06	0.18179	2.09939e-05
C14orf162	0.00154074	4.93761e-07	0.081511	0.001774	0.161805	1.19408e-05
C14orf180	4.84096e-05	1.35152e-06	0.0636125	0.001224	0.203153	0.000243121
C14orf19	0.000334044	8.89536e-08	0.0563201	5.99999e-06	0.184513	8.81303e-06
C15orf34	0.009018	1.91231e-06	0.0450062	7.99998e-06	0.176551	0.00256749
C17orf55	0.00640358	2.24141e-07	0.0832018	2.99999e-05	0.166858	1.67794e-05
C17orf93	0.000913117	2.17946e-08	0.113204	0.00304399	0.0878772	0.000145169
C19orf40	0.0146603	2.23528e-07	0.195757	3.99999e-06	0.18443	4.51121e-06
C1orf103	0.00264396	1.51019e-06	0.0585875	5.99999e-06	0.17513	7.84847e-06
C20orf117	0.81516	3.24421e-07	0.0594263	2.2e-05	0.173759	0.0033246
C21orf90	0.034132	1.91873e-06	0.0832018	0.001272	0.160312	0.000463309
C21orf99	0.00130053	1.0884e-07	0.11765	0.12806	0.0936643	0.000108334
C2orf89	0.00357055	2.29533e-07	0.0585875	0.000571999	0.168112	0.000212486
C3orf48	0.00235208	1.64399e-06	0.203008	2.79999e-05	0.145989	0.000563732
C4orf40	0.00222049	4.09008e-08	0.195757	0.119738	0.0359554	0.0118242
C5orf49	0.313157	2.94793e-07	0.273423	7.99998e-06	0.159018	8.31734e-06
C6orf138	0.00442525	5.98331e-08	0.0850347	1.4e-05	0.178975	1.42787e-05
C6orf141	0.00972857	2.30848e-07	0.141843	0.000351999	0.172285	8.52641e-06
C7orf33	7.81079e-05	9.41306e-10	0.0967714	8.59998e-05	0.0665799	6.72044e-05
C7orf36	0.0249546	6.18671e-07	0.103026	5.99999e-06	0.18701	8.66859e-06
C7orf4	0.000211409	3.00682e-09	0.0967714	3.99999e-06	0.160975	4.99596e-05
C8orf75	4.64816e-05	2.30935e-09	0.0804461	7.99998e-06	0.11913	3.34685e-06
C9orf68	0.0044926	7.50797e-08	0.00024065	7.99998e-06	0.175964	4.51121e-06
C9orf79	0.0254427	1.00547e-06	0.119223	3.99999e-05	0.144483	5.3111e-05
CACNB3	0.0205136	4.25824e-07	0.082625	1.6e-05	0.167563	2.5597e-05
CACNG2	0.00205799	2.90353e-07	0.182239	0.121614	0.0428128	0.0134971
CALML4	0.00070029	4.65678e-07	0.0296914	3.99999e-06	0.195156	1.41635e-05
CASP12	0.0496146	1.56993e-08	0.161486	3.99999e-06	0.172669	5.90865e-05
CASQ1	8.61386e-05	1.06268e-07	0.0724574	3.59999e-05	0.162317	6.26664e-06
CATSPERB	0.00350384	1.59292e-06	0.0626965	0.000377999	0.168606	3.14e-05
CBLN1	0.000950183	1.00315e-08	0.119223	7.99998e-05	0.180965	5.29739e-06
CCDC149	0.0233161	5.78341e-07	0.0237926	1.4e-05	0.175424	0.00167793
CCDC38	0.000129621	2.83482e-07	0.119223	3.19999e-05	0.13633	0.000200711
CCIN	0.508763	1.87725e-06	0.31742	0.000102	0.157162	0.000217067
CCL3L1	0.0183724	1.44569e-08	0.00550975	2e-05	0.175645	2.9262e-05
CD200R1L	0.0096344	1.90875e-08	0.0931626	1.8e-05	0.11296	8.81303e-06
CD209	0.0439713	4.27006e-07	0.0804461	1.2e-05	0.173985	4.88244e-05
CDK5R2	0.0217324	1.72372e-07	0.100827	0.00712999	0.154046	7.58056e-05
CELA1	0.0100553	5.89325e-09	0.0832018	7.99998e-06	0.105624	1.54808e-05
CERCAM	3.06131e-05	5.83929e-08	0.0670659	9.99998e-06	0.187179	4.99354e-06
CHAT	0.000636304	2.13937e-08	0.164231	0.0878318	0.0374572	0.0079994
CHRND	0.00151911	1.52254e-09	0.0923197	6.59999e-05	0.138608	5.12165e-06
CHRNG	0.194807	3.39187e-07	0.0949184	7.19999e-05	0.129385	2.57998e-05
CKS2	0.0870275	1.78628e-07	0.0590073	6.79999e-05	0.158058	5.51758e-05
CLTCL1	0.00123624	2.02329e-06	0.100827	5.99999e-06	0.213537	1.78928e-05
CMKLR1	0.090584	3.75431e-07	0.195757	1.4e-05	0.170439	9.0022e-05
COL11A2	0.000328482	8.23017e-09	7.159e-05	7.99998e-06	0.170671	3.74082e-06
CORO2A	0.0223629	1.6423e-06	0.0655327	1.2e-05	0.170098	3.67743e-06
CRIP2	0.0166067	1.18194e-07	0.0690043	3.99999e-06	0.190889	7.84847e-06
CRX	0.000125611	9.0018e-09	0.082625	0.120038	0.101772	3.80526e-06
CST2	0.169264	7.35728e-07	0.085676	0.00950598	0.140409	2.49618e-06
CT45A1	0.00033305	7.38347e-08	0.109115	0.232862	0.0653429	0.000178988
CTSE	0.002348	1.06294e-06	0.161486	0.00412999	0.202623	9.80978e-06
CXCL2	0.0836639	6.23117e-07	0.11765	0.000206	0.16207	1.05622e-05
CYLC2	0.00405286	7.12928e-07	0.23533	0.11994	0.0293553	0.0574641
CYP11B1	0.00137834	7.12928e-07	0.179056	0.001824	0.0293553	0.0574641
CYP2F1	0.00247654	1.49939e-06	0.203008	0.001868	0.098155	0.00180848
DCLK2	0.0194347	1.66899e-07	0.133468	5.99999e-06	0.179195	4.31737e-05
DCUN1D5	0.000657294	2.04043e-07	0.0794382	3.99999e-06	0.189707	2.99298e-06
DEDD2	0.359127	9.64487e-07	0.0762485	3.99999e-06	0.173699	3.1246e-06
DISP2	0.0143892	2.65296e-09	0.0363598	1.2e-05	0.17719	7.78359e-06
DKFZP434K028	0.0122842	6.5459e-10	0.0940277	5.99999e-06	0.156579	9.03404e-06
DKFZP434L187	0.00387413	1.71568e-06	0.0907035	0.002128	0.150831	4.05877e-05
DSPP	0.0170937	1.40444e-07	0.179056	4.79999e-05	0.110148	0.000319541
DZIP1L	0.10379	1.59142e-06	0.195757	5.99999e-06	0.168031	1.23366e-05
EIF3M	0.210419	4.8075e-07	0.0780014	5.99999e-06	0.17789	8.23155e-05
EMG1	0.000437756	2.11408e-08	0.075834	5.99999e-06	0.183861	6.31932e-06
FAM106A	0.132325	3.67094e-07	0.104178	3.99999e-05	0.14873	0.000255424
FAM124B	0.164652	5.12309e-07	0.214473	2.2e-05	0.182362	9.13713e-05
FAM3A	0.0016797	2.02868e-06	0.116123	1.2e-05	0.206926	1.63792e-05
FAM9A	0.000474104	1.3767e-09	0.101913	0.000281999	0.0730402	0.000105963
FCGR3B	0.0480273	1.40403e-07	0.23533	0.000118	0.165751	7.78359e-06
FGF17	0.305211	1.2531e-06	0.0940277	4.59999e-05	0.189957	3.52986e-05
FLJ23867	0.0444325	7.09836e-09	0.0543084	2.79999e-05	0.184659	3.90392e-06
FLJ37307	0.114674	1.09622e-06	0.0369506	1.6e-05	0.173478	1.18438e-05
FLJ40292	0.00164391	8.88844e-08	0.12776	3.39999e-05	0.189612	0.000207996
FLJ43859	0.00142059	3.47993e-08	0.172902	0.00393999	0.0363297	0.0107381
FLJ43860	0.00382625	6.25957e-08	0.0809715	2.4e-05	0.11609	1.22365e-05
FLJ45079	0.0360487	5.51297e-08	0.0931626	0.00221	0.151078	4.38443e-05
FLJ46321	0.00245348	5.74814e-08	0.105358	0.00017	0.0701704	0.000401367
FRG1B	0.267527	1.47652e-06	0.0884355	5.99999e-06	0.162437	5.90948e-06
FUNDC2	0.00268864	1.88428e-06	0.0529083	5.99999e-06	0.177934	4.55646e-05
GADD45GIP1	0.154806	7.3988e-08	0.158799	7.99998e-06	0.157821	1.53563e-05
GAMT	0.00113909	1.02302e-06	0.0692915	2e-05	0.181493	0.00014101
GH1	0.0144949	1.99442e-06	0.103026	2.99999e-05	0.143202	1.02212e-05
GHRL	0.0251971	7.35842e-07	0.185504	1.2e-05	0.172987	8.31734e-06
GJB2	0.0222798	4.13346e-08	0.0809715	9.39998e-05	0.197252	0.000726419
GLI1	0.000987878	1.22976e-06	0.248923	2e-05	0.174673	2.03352e-05
GLRA4	4.18887e-05	1.02739e-08	0.105358	9.99998e-06	0.0892993	0.000108334
GOLGA6A	0.00268413	4.11869e-07	0.185504	6.59999e-05	0.150675	0.000457044
GOLT1B	0.254978	1.03716e-06	0.110437	2e-05	0.171883	0.000326274
GPR179	0.034847	1.47335e-07	0.21848	5.99999e-06	0.171525	1.39358e-05
GPR45	0.00161136	2.69671e-07	0.0650429	7.59998e-05	0.189756	2.1673e-05
GRK7	0.160081	2.63898e-07	0.0987481	1.4e-05	0.148424	3.06713e-05
GRPR	0.0113031	2.04252e-08	0.0891701	0.002484	0.192817	3.43406e-06
H3F3C	0.0304032	2.88524e-07	0.024972	3.99999e-06	0.184836	0.00390008
HDAC1	0.104212	5.02887e-07	0.050721	3.99999e-06	0.152546	0.00420867
HIST1H1B	0.0232563	1.45747e-06	0.125955	0.00023	0.147263	7.03149e-05
HIST1H1T	0.00776714	1.35049e-08	0.0799356	9.99998e-06	0.158151	5.0359e-06
HIST1H2AG	0.00132901	1.00594e-07	0.0434278	2.2e-05	0.178829	4.2149e-06
HIST1H2BM	0.000287582	7.18606e-09	0.0940277	0.000122	0.0682437	7.08465e-05
HIST1H3D	0.00122415	1.85697e-07	0.0547097	6.79999e-05	0.180834	1.03904e-05
HIST1H3F	9.92912e-05	1.30081e-08	0.0997735	3.99999e-05	0.0754197	0.000142039
HIST1H3J	0.00191221	3.45897e-07	0.0754256	1.6e-05	0.121402	3.90392e-06
HIST1H4E	0.00159727	8.75697e-09	0.0503277	3.99999e-05	0.162527	3.1246e-06
HIST3H3	0.0119375	1.0155e-06	0.0877184	7.59998e-05	0.0802818	0.000579089
HIST4H4	0.0749097	9.84777e-07	0.0891701	2.4e-05	0.15706	0.000147292
HNRNPH3	0.00465141	1.43807e-06	0.0958283	3.99999e-06	0.182268	3.69839e-05
HOXA3	0.406372	1.55726e-06	0.497918	1.2e-05	0.174492	0.000195058
HPGDS	0.000192106	1.69436e-06	0.0463839	7.99998e-06	0.177502	4.10868e-06
HP	0.0157018	1.81887e-06	0.00166745	0.204602	0.168634	0.0023577
HRCT1	7.40969e-05	4.88293e-07	0.329348	2.59999e-05	0.17919	2.36505e-05
HSF5	0.00174998	7.71773e-07	0.239767	3.59999e-05	0.201071	7.16253e-06
HSH2D	0.0328599	1.4968e-06	0.0870219	0.000385999	0.167569	0.00133697
HUS1B	0.0236672	2.0766e-07	0.300221	1.4e-05	0.179419	7.22243e-06
ICAM4	0.0416058	1.2512e-06	0.311589	0.000106	0.173401	3.75626e-05
IFITM5	6.66204e-06	5.45776e-09	0.105358	0.000134	0.115658	5.47892e-06
IGFL2	0.0164413	3.11974e-11	0.0704988	0.000851998	0.146508	2.84207e-06
IGFN1	0.0365153	8.61707e-07	0.537477	0.0570199	0.152831	0.000281817
IL29	0.0364295	1.60051e-06	0.131511	4.79999e-05	0.126349	0.000200711
IMP5	0.000356627	1.39327e-07	0.12776	8.59998e-05	0.0786761	0.000289818
INSM2	0.000650656	1.05714e-08	0.0673326	9.99998e-06	0.11403	4.54963e-06
IRAK4	0.0316489	1.46542e-06	0.31742	3.99999e-06	0.160109	2.64176e-05
ITGA3	0.0345692	3.67546e-07	0.0571417	7.99998e-06	0.176712	6.26664e-06
ITPR3	0.0117942	1.07497e-06	0.016141	7.99998e-06	0.177904	1.71889e-05
IZUMO1	0.521896	9.32003e-07	0.0850347	0.000116	0.151812	0.00030861
KCNK4	0.00908001	1.81179e-07	0.0714548	0.000915998	0.15953	7.10311e-06
KCNV1	1.20984e-05	1.08643e-06	0.0436255	3.79999e-05	0.213699	7.59204e-06
KDM6B	0.0410532	5.68166e-07	0.0891701	3.99999e-06	0.167336	3.55374e-06
KIR3DP1	0.000300041	2.12702e-09	0.107832	0.00257199	0.0428195	0.00181977
KLHL29	0.0391027	1.11812e-06	0.161486	3.99999e-06	0.174853	9.337e-06
KRT25	0.0155624	3.00638e-09	0.0931626	0.014116	0.149498	0.000170201
KRT33A	0.00365035	1.73822e-07	0.0891701	0.000633999	0.0608732	0.00231486
KRT73	0.0352061	4.56308e-09	0.0721171	9.99998e-06	0.148666	4.74649e-06
KRT84	0.000387497	3.37751e-09	0.0987481	0.000102	0.0568385	0.000250081
LHX6	0.238917	2.1325e-06	0.0377339	2.79999e-05	0.170075	0.000203595
LIPN	0.449335	2.08963e-06	0.103026	0.000208	0.13963	7.30112e-05
LOC100127888	0.000921	3.04004e-08	0.0728026	7.39999e-05	0.176426	3.87076e-06
LOC100130148	0.200857	2.64398e-07	0.0820593	4.19999e-05	0.143687	0.000123652
LOC100144604	0.0664002	8.51714e-08	0.122489	0.000293999	0.151708	7.24642e-05
LOC100271831	0.00836579	9.4378e-07	0.0914998	0.000765998	0.139773	6.6197e-05
LOC121952	0.00248894	9.33928e-08	0.110437	5.99999e-06	0.173558	1.61176e-05
LOC283050	0.0583288	1.37999e-07	0.0820593	9.19998e-05	0.158699	1.01376e-05
LOC284233	9.61994e-05	1.54439e-06	0.0503277	3.99999e-05	0.202794	1.52328e-05
LOC284632	0.00045872	9.59216e-09	0.103026	0.000112	0.0697645	0.000453941
LOC285740	0.000590801	1.6574e-07	0.0832018	2.59999e-05	0.142197	4.17921e-06
LOC285768	1.70685e-05	3.05476e-07	0.00079263	9.99998e-06	0.19559	1.95396e-05
LOC339240	0.0312503	3.87724e-08	0.081511	2.4e-05	0.140556	9.26036e-06
LOC341056	0.013433	9.82951e-09	0.0592174	3.99999e-06	0.19941	1.14632e-05
LOC390858	0.00137834	2.77758e-07	0.105358	0.000891998	0.0315273	0.0350379
LOC400891	0.00562928	2.31594e-07	0.141843	0.119988	0.131187	0.000523448
LOC642826	0.00300422	5.38735e-07	0.0832018	3.99999e-06	0.177836	1.15572e-05
LOC729609	0.0032065	1.01891e-06	0.175936	0.000158	0.0595477	0.00752629
LPAR2	0.0030367	6.37056e-07	0.0585875	2e-05	0.18437	0.000137965
LPAR4	0.0559188	2.26494e-08	0.0742508	2e-05	0.172623	2.76939e-06
LTB	0.000922724	4.66378e-08	0.0092775	1.8e-05	0.180091	2.58423e-06
LYPD4	0.000784593	2.33729e-10	0.0907035	0.119812	0.0597061	0.000100621
MBL2	0.0052763	4.45648e-07	0.0780014	0.120172	0.129808	6.37243e-06
MIIP	5.86182e-05	1.06022e-07	0.0655327	3.99999e-06	0.184645	3.55374e-06
MORF4L2	0.02403	1.32071e-07	0.111802	3.99999e-06	0.173674	4.59163e-05
MRI1	0.0014045	1.05707e-07	0.070812	5.99999e-06	0.175784	3.04497e-06
MRM1	0.303114	5.36032e-07	0.141843	9.99998e-06	0.166192	2.48007e-05
MRPL42P5	0.0353309	9.68746e-07	0.0742508	1.4e-05	0.16087	3.77291e-06
MT1DP	0.0912484	3.45922e-07	0.106572	7.39999e-05	0.172313	7.19211e-05
MTVR2	0.000349601	2.29367e-08	0.0780014	2.99999e-05	0.130554	1.14632e-05
MYADML	0.00245663	1.0321e-09	0.0780014	0.119568	0.0978793	6.32602e-05
MYBPC3	0.000488919	7.13979e-08	0.0714548	1.8e-05	0.178131	3.3425e-05
MYH13	5.10974e-05	3.85442e-09	0.0940277	0.014616	0.140615	2.08274e-05
NCAN	0.00595406	5.29379e-07	0.085676	9.59998e-05	0.157297	8.73801e-05
NCRNA00032	0.00180482	4.53624e-08	0.0877184	1.4e-05	0.169262	6.70022e-06
NEUROD2	0.028588	1.11918e-07	0.104178	0.119692	0.128894	0.000409712
NFIL3	0.00432811	9.4079e-07	0.0987481	4.59999e-05	0.163028	0.00025185
NHEG1	0.00388845	1.47353e-07	0.210575	0.120834	0.0329907	0.0247464
NME2P1	0.00155427	2.20426e-07	0.0809715	2e-05	0.158215	4.18616e-05
NOC4L	0.00384371	1.89846e-06	0.294676	3.99999e-06	0.173308	7.92932e-05
NOS2	0.12067	1.11922e-06	0.00101403	7.19999e-05	0.165896	0.000111574
NPFFR1	0.0697629	7.01536e-09	0.0877184	0.000128	0.138096	1.78928e-05
NUDT14	0.267567	1.9439e-07	0.0837979	3.99999e-06	0.16966	2.91659e-06
NVL	0.0242803	5.78181e-07	0.0931626	7.99998e-06	0.172671	5.25292e-06
NXNL2	0.0105752	5.01355e-08	0.107832	7.99998e-06	0.188002	9.62467e-05
OR10W1	0.000391956	1.47353e-07	0.169932	0.001586	0.0329907	0.0247464
OR1G1	0.00220006	5.4914e-11	0.075834	3.99999e-06	0.083719	4.86851e-06
OR2A4	0.131519	6.1326e-07	0.354291	0.000186	0.1529	0.000426893
OR2AT4	0.00477632	9.07145e-08	0.122489	0.002076	0.0573226	0.00198492
OR2H2	0.00372709	2.781e-07	0.0809715	0.000112	0.122435	4.18616e-05
OR6W1P	0.000527068	1.35916e-09	0.0997735	0.119164	0.0686622	6.18387e-05
OR9A4	0.00264216	1.06032e-06	0.20675	0.00025	0.0614638	0.00489416
OTP	0.109973	1.58016e-06	0.133468	0.00118	0.13037	0.000253631
PABPC1P2	0.00224378	3.07919e-08	0.100827	0.119642	0.158983	9.91425e-05
PADI6	0.000200472	5.12445e-08	0.0907035	2e-05	0.103485	3.16466e-05
PAGE2B	0.0026131	2.17902e-08	0.110437	0.225426	0.106487	5.35179e-05
PANX1	0.00896209	1.77282e-07	0.0607065	3.99999e-06	0.178335	2.0498e-05
PCDHA7	0.132833	1.04376e-06	0.107832	1.2e-05	0.173976	8.80336e-05
PCDHB15	0.0784113	8.63233e-07	0.0949184	5.79999e-05	0.178419	3.29074e-05
PDE11A	1.06139e-05	3.63089e-07	0.0157507	3.19999e-05	0.215587	2.9673e-06
PGLYRP2	0.210916	4.24805e-08	0.109115	0.022494	0.156809	0.00016066
PIP5K1P1	0.0496715	8.37588e-08	0.0884355	7.99998e-06	0.155014	8.48119e-05
PKP1	0.00159541	4.4981e-07	0.0899278	0.000429999	0.198208	1.38233e-05
POM121L9P	0.000226502	1.83954e-08	0.273423	1.8e-05	0.202099	1.74672e-05
PPARGC1B	0.00842173	2.26019e-09	0.0385172	3.99999e-06	0.189562	6.23091e-05
PPEF2	0.00733294	5.37185e-08	0.08634	7.99998e-06	0.166718	5.61898e-06
PRKCG	0.00291761	6.04498e-08	0.0977428	0.021252	0.146884	2.76939e-06
PRO0628	0.00997694	1.92154e-08	0.0809715	7.79998e-05	0.161496	4.99354e-06
PRO1768	0.000240106	6.0665e-09	0.0967714	0.119952	0.0568385	0.000250081
PRODH	0.00842738	1.06277e-06	0.139665	1.4e-05	0.173291	1.14632e-05
PRRX2	0.283349	1.39442e-07	0.214473	5.39999e-05	0.165274	3.31653e-05
PSME1	0.178178	1.60735e-06	0.268336	5.99999e-06	0.16433	5.38742e-06
PTF1A	0.0132653	1.8153e-08	0.0923197	9.99998e-06	0.0851372	7.08465e-05
PZP	0.0461811	2.64347e-09	0.0687172	3.99999e-06	0.169647	2.89154e-06
QSOX1	0.00764706	1.58855e-08	0.0742508	9.99998e-06	0.190477	1.03904e-05
R3HDM2	0.00139308	1.75915e-06	0.0742508	1.4e-05	0.188345	0.00352794
RBM20	0.199554	9.17189e-07	0.0660332	0.000112	0.185978	0.00076082
RBP7	0.0120882	6.94665e-07	0.0746336	3.99999e-06	0.159941	2.64176e-05
RGSL1	0.000162843	4.39563e-09	0.0891701	3.79999e-05	0.0995975	1.78928e-05
RNF113B	0.00232024	2.68531e-08	0.100827	0.000152	0.169039	0.000108334
RPL14	0.00344417	1.61171e-06	0.0543084	5.99999e-06	0.198476	9.72942e-06
RPL19P12	0.00474169	2.93427e-07	0.0949184	9.99998e-06	0.172112	3.37568e-06
RPTN	0.0129316	3.93016e-08	0.119223	0.113052	0.132304	3.23974e-05
S100A11	0.077551	3.74713e-08	0.0241857	9.99998e-06	0.177857	2.60042e-05
SAA1	0.0148283	2.38767e-07	0.0754256	0.023172	0.177456	0.000223321
SAA4	0.0745911	3.19383e-07	0.0931626	0.0254179	0.146055	5.81953e-05
SASH1	0.0075617	7.14064e-07	0.0571417	5.99999e-06	0.16952	0.000802002
SCARNA2	0.427453	6.71322e-07	0.129615	0.000263999	0.162176	3.64138e-05
SDF2L1	0.0856797	5.46505e-07	0.0041881	9.99998e-06	0.202129	7.40502e-06
SERP2	0.00318095	8.17991e-07	0.05013	1.2e-05	0.196258	0.000472859
SERPINA12	0.000961256	1.73014e-10	0.0804461	0.000377999	0.104422	6.37243e-06
SERPINF2	0.000154664	3.64675e-08	0.0371462	3.99999e-06	0.175086	2.72634e-05
SHOX	0.00605176	2.59478e-08	0.1242	0.119664	0.138059	4.80814e-05
SLC13A4	0.0212192	4.06344e-07	0.0837979	2.59999e-05	0.166974	5.99907e-05
SLC24A5	0.000280012	4.61337e-07	0.0940277	7.99998e-06	0.182131	6.27829e-05
SLC25A19	0.267971	4.55959e-07	0.116123	2e-05	0.15283	9.13713e-05
SLC25A41	0.19143	1.81275e-06	0.100827	3.79999e-05	0.167626	0.000304337
SLC31A2	0.00717181	1.10016e-06	0.00105538	1.6e-05	0.163194	1.48681e-05
SNHG3.RCC1	0.637848	1.2486e-06	0.100827	3.99999e-06	0.160346	4.2842e-05
SNRPB2	0.0785618	1.37421e-07	0.114642	7.99998e-06	0.15887	0.000243121
SOX1	0.000192154	6.01753e-07	0.158799	0.00967198	0.132469	0.00197268
SP7	0.000957408	6.8367e-08	0.0809715	0.000433999	0.165654	2.09939e-05
SSRP1	0.000254485	7.27596e-07	0.0499302	3.99999e-06	0.203243	8.74052e-06
STH	0.0127649	7.17028e-08	0.12776	2.59999e-05	0.0976462	0.000295959
STRA8	0.000665802	1.8742e-07	0.0717819	3.59999e-05	0.169185	8.81303e-06
TAAR5	0.00723501	9.92094e-07	0.156191	0.119986	0.0394808	0.0305111
TAS2R3	0.0437229	1.47744e-07	9.131e-05	5.99999e-06	0.157823	3.26178e-06
TBC1D3G	0.0012658	1.01809e-08	5.255e-05	9.59998e-05	0.167646	0.000151626
TBC1D3P2	0.00256009	2.16024e-06	0.0891701	5.59999e-05	0.0746157	0.000975758
TBX20	0.00342096	1.57819e-06	0.210575	0.00665199	0.0391146	0.0332559
TEX13B	0.00196005	1.20606e-06	0.0899278	0.00981998	0.0660256	0.010285
THBS4	0.00035955	1.50041e-06	0.133468	0.021416	0.195849	1.69149e-05
TMEM205	0.0147118	2.14824e-06	0.139665	3.99999e-06	0.178606	2.15013e-05
TMEM219	0.0140799	3.9246e-08	0.148734	3.99999e-06	0.162671	3.23389e-06
TMPRSS11A	0.00279891	1.92037e-07	0.113204	0.142126	0.094412	0.000193668
TNFRSF11A	0.186455	1.37703e-06	0.239767	4.79999e-05	0.171952	3.14e-05
TNFRSF12A	0.0184939	1.27242e-06	0.0690043	2.4e-05	0.161662	3.61319e-05
TNFSF11	0.000817434	5.67017e-08	0.1242	0.000114	0.19182	3.34685e-06
TPI1P3	0.0132743	1.57124e-07	0.0371462	2.2e-05	0.1598	5.57191e-06
TPSG1	0.000282886	2.24368e-09	0.146378	0.001234	0.191051	1.56062e-05
TRAF3	0.0754779	4.27739e-07	0.0676021	5.99999e-06	0.162509	0.000123652
TSKS	0.0155428	1.4576e-07	0.0884355	3.99999e-06	0.173251	6.31932e-06
TXNDC2	0.0907569	8.29664e-08	0.258447	7.79998e-05	0.164138	2.0498e-05
UAP1L1	0.126404	5.70409e-08	0.0728026	3.99999e-06	0.176253	0.000209482
UBL4B	0.0417096	1.09141e-07	0.081511	3.39999e-05	0.148792	0.00018686
VENTXP7	0.010675	6.20729e-08	0.114642	0.121144	0.0546042	0.00212432
VN1R1	0.193111	1.60784e-07	0.0987481	3.99999e-06	0.182822	4.69869e-05
VSTM1	0.0775979	6.53971e-09	0.0870219	1.4e-05	0.1654	9.57059e-06
WBP1	0.00157108	1.52199e-06	0.422574	3.99999e-06	0.185083	8.95979e-06
XAGE1D	0.000102611	3.03995e-08	0.0809715	0.261497	0.0695025	1.65116e-05
ZBTB45	0.00987863	1.5063e-06	0.0746336	3.99999e-06	0.187192	0.0001292
ZDHHC24	0.0025956	9.29004e-07	0.0385172	2.4e-05	0.178969	0.000175171
ZNF273	0.00494476	9.92828e-08	0.082625	3.99999e-06	0.179083	6.81303e-06
Note: the genes reported in pubmed was shown in bold italics.
Significant genes detected only by MIC and corresponding p-value of all methods in kidney cancer data (α = 0.05/20531)
Gene	AKAT	Logistic	CANOVA	Distance	MIC	KS
C14orf166	0.000154261	0.00292571	0.0698847	6.99999e-05	0.225486	0.000698097
C9orf125	3.24804e-06	0.00409425	3.475e-05	1.4e-05	0.237944	3.0432e-05
C9orf64	0.000243269	0.38918	0.0440218	9.99998e-06	0.234231	5.68824e-05
EIF2S1	1.18301e-05	0.0241702	0.0613604	1.2e-05	0.234224	7.10311e-06
INTU	4.44902e-05	0.000331601	0.0349872	7.99998e-06	0.236823	1.80368e-05
KCNAB2	0.0567993	0.323642	0.00821854	0.000148	0.225294	5.03436e-05
KIAA0247	0.000988721	0.0264073	0.0844066	2.4e-05	0.237075	9.76844e-05
NOVA1	3.82614e-05	0.0174865	0.0302799	7.99998e-06	0.230862	4.86851e-06
PDE10A	7.11682e-06	0.205077	0.0633786	0.000889998	0.226437	0.000107539
PFDN6	1.04816e-05	7.49622e-05	0.0711334	2e-05	0.226639	1.53563e-05
S100A1	3.87628e-06	0.000168192	0.0559151	9.19998e-05	0.235427	0.000234677
SLC5A6	4.38267e-06	0.716039	0.0681545	0.000791998	0.228901	0.000136964
TMEM138	7.18457e-05	0.000758231	0.0543084	2e-05	0.228847	2.47462e-06
ZNF397OS	8.13979e-06	0.174939	0.0400857	5.99999e-06	0.224288	0.000364498
Note: the genes reported in pubmed was shown in bold italics.
Significant genes detected only by KS and corresponding p-value of all methods in kidney cancer data (α = 0.05/20531)
Gene	AKAT	Logistic	CANOVA	Distance	MIC	KS
?|729884	7.79735e-06	0.286507	0.0535084	0.265763	0.153998	1.39984e-06
ABCC8	0.0172583	0.628884	0.0602749	1.6e-05	0.181054	1.02248e-07
ABCG5	0.00392749	0.967363	0.0573474	1.6e-05	0.180913	4.08222e-08
ABI3BP	3.40059e-05	0.000130409	0.0465833	1.6e-05	0.215239	2.9574e-07
ACP2	0.0392739	0.982735	0.0220331	0.000108	0.220092	1.22535e-06
ACTR6	0.730948	0.0163312	0.158799	7.99998e-06	0.162506	1.32735e-06
ADAM33	2.05997e-05	0.809631	0.0381248	0.0825578	0.199991	2.2055e-11
ADAM6	0.00121598	2.06946e-05	0.0420482	0.00367599	0.190602	7.02107e-07
ADARB2	2.5579e-05	0.793093	0.05251	0.001636	0.21963	2.31653e-09
AGPAT2	0.00248829	0.35238	0.188845	0.000725999	0.172842	2.2885e-06
AGTR1	0.00132352	0.272798	0.0645587	0.000246	0.198788	1.00686e-06
AKR1B10	0.00135862	0.0672986	0.0212473	0.0812838	0.191657	5.59209e-07
ALG2	4.99816e-05	0.140084	0.0583782	1.6e-05	0.206841	4.13019e-07
ALKBH3	0.00300813	6.66804e-06	0.0799356	3.99999e-06	0.17395	1.85577e-06
AMY2A	0.0100508	0.626707	0.0622497	2.99999e-05	0.173636	1.25848e-06
ANKFN1	0.11907	0.883214	0.053709	0.119352	0.173936	5.76249e-08
ANKRD44	0.000573466	1.25113e-05	0.0711334	3.99999e-06	0.201342	1.07194e-06
ANTXR2	0.00798076	0.00474524	0.0551117	3.99999e-06	0.195219	2.79629e-07
APOA1	6.73786e-06	0.713163	0.027525	0.11894	0.180602	8.56549e-07
ARID3C	0.00347747	6.39775e-06	0.05251	5.79999e-05	0.162182	5.70628e-08
ARMC4	7.12655e-05	0.511493	0.0414569	0.00351999	0.186576	2.57045e-07
ASPH	0.00160769	7.70393e-05	0.0369506	5.99999e-06	0.217094	1.64981e-07
ASPSCR1	0.0118025	0.059867	0.0771041	2.2e-05	0.178563	4.16848e-07
ATCAY	0.000450319	0.741842	0.1242	0.016286	0.166378	2.32866e-06
ATL3	0.0359753	9.84462e-05	0.146378	9.99998e-06	0.17953	1.9052e-06
ATP13A3	0.000135803	0.000148745	0.0440218	5.99999e-06	0.192574	1.37526e-06
ATP6V1F	1.84636e-05	0.825873	0.0640819	0.000405999	0.192734	3.4322e-07
ATP8A2	0.00813785	0.515846	0.195757	0.000533999	0.191042	1.15129e-06
ATRIP	0.0160419	0.296694	0.107832	9.99998e-06	0.174209	2.98511e-07
AURKAIP1	0.00500252	0.672234	0.0673326	8.19998e-05	0.174209	1.42485e-06
B3GALT5	0.0273606	0.382607	0.0771041	0.0332359	0.18805	2.43204e-06
B3GAT1	0.0162845	0.829522	0.0650429	0.000555999	0.180494	5.96104e-07
B3GNT7	0.000260162	0.310659	0.116123	1.8e-05	0.197836	1.22016e-08
BAALC	0.261254	0.461617	0.0438231	0.0250279	0.185519	6.80452e-08
BACH1	1.41408e-05	0.000359469	0.049145	3.99999e-06	0.198793	4.44625e-07
BAI2	0.0108669	0.584093	0.0373406	0.000136	0.20452	4.465e-09
BCAN	2.80018e-06	4.435e-05	0.0336134	0.01575	0.200759	3.09863e-12
BCS1L	0.00226041	2.3786e-05	0.0804461	3.99999e-06	0.187812	2.26868e-06
BRF2	0.00994446	0.000174642	0.0780014	7.99998e-06	0.188568	2.21018e-06
BSN	0.000381363	0.999108	0.0655327	2.99999e-05	0.188887	6.83256e-07
C10orf27	0.312415	0.690691	0.0483559	0.0534419	0.151683	2.13003e-07
C11orf49	4.25729e-05	0.466428	0.0535084	5.79999e-05	0.195269	2.69364e-07
C11orf70	1.18041e-05	0.0243271	0.0452039	1.2e-05	0.217733	9.67102e-11
C11orf85	2.66421e-05	0.608301	0.0529083	0.001898	0.186137	3.55303e-08
C11orf9	4.93356e-05	0.00055282	0.0342027	9.99998e-06	0.220772	8.48867e-07
C14orf119	5.27692e-05	0.0389614	0.0579631	3.99999e-06	0.208828	2.34022e-07
C15orf52	8.20905e-06	0.454465	0.103026	3.99999e-06	0.192812	3.49651e-07
C17orf82	0.000216653	2.253e-05	0.0638459	7.99998e-06	0.184048	2.36231e-07
C19orf56	0.182409	0.0857797	0.0844066	4.39999e-05	0.182806	8.2622e-07
C19orf63	0.00874697	0.0312175	0.120831	2.4e-05	0.190284	5.48672e-08
C1orf194	0.0632231	0.219004	0.0645587	0.000132	0.15102	2.00789e-06
C1orf198	0.0431798	0.0629088	0.0652853	8.39998e-05	0.179623	2.2885e-06
C1orf55	0.000174251	0.00196741	0.169932	7.99998e-06	0.177482	8.33703e-07
C22orf13	0.00687713	7.40535e-05	0.0615824	1.8e-05	0.173615	3.06976e-07
C2orf44	0.00383633	2.89595e-05	0.0780014	3.99999e-06	0.170044	1.24734e-06
C2orf58	6.04349e-05	0.355484	0.0692915	0.002084	0.201403	1.07194e-06
C3P1	0.532109	0.482097	0.0446145	0.120984	0.161679	1.2363e-06
C3orf72	0.197142	0.000189705	0.0596377	0.00413999	0.163957	4.46205e-08
C4BPB	5.10123e-05	0.3088	0.0463839	0.137958	0.158099	1.79628e-08
C6orf125	0.000487331	0.86041	0.0533084	0.000178	0.191667	1.15129e-06
C7orf11	9.8503e-06	0.0105002	0.0448095	3.99999e-06	0.204311	2.00757e-08
C7orf65	0.00250468	2.55629e-05	0.0604895	0.00015	0.15726	1.39984e-06
C8orf45	0.00300336	0.000332046	0.0692915	7.99998e-06	0.197919	4.32508e-07
C8orf51	0.000338177	0.0511107	0.0884355	7.99998e-06	0.194019	1.35141e-08
C9orf119	6.39479e-05	0.548389	0.0575522	3.99999e-05	0.203133	2.7691e-08
C9orf16	0.00117973	0.736023	0.0615824	0.000509999	0.171901	4.7419e-07
C9orf170	0.0178525	0.559567	0.169932	0.0002	0.171313	1.3875e-06
C9orf37	0.000567309	0.168633	0.0704988	2.99999e-05	0.191281	6.77082e-07
C9orf98	0.000568019	0.0576284	0.0583782	7.99998e-06	0.193767	3.40048e-07
CA14	0.000456325	0.853923	0.0684327	0.000813998	0.18604	4.64169e-08
CACNA1D	0.000967858	0.91486	0.016141	4.19999e-05	0.194471	4.92439e-08
CBS	0.000515601	0.292669	0.075834	1.2e-05	0.196904	1.89051e-09
CCDC109A	0.00327296	0.0118682	0.104178	3.99999e-06	0.191875	4.96462e-07
CCDC24	3.02126e-06	0.0917722	0.0575522	7.99998e-06	0.204548	2.53035e-08
CCDC76	0.000868534	0.000108184	0.0521111	3.99999e-06	0.209499	1.69748e-07
CCL17	5.45997e-05	0.000861238	0.00443676	0.000222	0.204276	1.51445e-07
CCL21	0.00371909	0.851225	0.0695857	0.010616	0.178939	1.79179e-06
CCNK	0.000143976	8.202e-05	0.0596377	5.99999e-06	0.20236	1.00413e-08
CD164L2	0.000176612	0.962704	9.131e-05	1.4e-05	0.208903	7.00462e-12
CD207	0.022696	9.05467e-06	0.05013	0.001086	0.186356	1.33769e-08
CDC42EP4	0.166201	0.0181043	0.146378	3.59999e-05	0.166003	8.56549e-07
CDH17	0.000538354	0.148556	0.0302799	0.022644	0.217556	2.19558e-12
CERK	0.00108008	0.0029234	0.0535084	2.2e-05	0.191984	6.18232e-07
CFHR4	0.00570268	0.920968	0.0175189	0.0264439	0.158477	2.03191e-07
CHRM3	0.0021865	0.265841	0.21848	6.39999e-05	0.184061	1.46316e-06
CIB2	0.0357537	0.0359657	0.0633786	7.99998e-06	0.17582	4.4055e-07
CLDN3	2.5102e-05	0.00378411	2.99e-05	7.99998e-06	0.188081	5.65325e-10
CLEC2L	7.28618e-05	0.846219	0.0467806	0.00015	0.154907	1.6266e-06
CLEC3B	0.00020029	0.234327	0.109115	1.2e-05	0.177871	1.25848e-06
CLU	8.44926e-05	8.00507e-06	0.08634	3.39999e-05	0.157918	1.92196e-06
CNGB1	0.000945771	0.611712	0.0214444	0.0604039	0.202681	7.17582e-12
CNGB3	2.80942e-05	0.455947	0.0487506	0.000745999	0.15032	2.64369e-07
CNOT6L	0.0428383	0.00547985	0.101913	3.99999e-06	0.174115	1.48926e-06
CNTF	0.132429	0.027105	0.0631493	5.79999e-05	0.179521	2.09753e-06
CNTN2	3.69121e-05	0.633733	0.0569335	0.001772	0.19448	1.03427e-06
CNTN6	0.000331221	0.0406787	0.0731547	0.0685159	0.182238	8.2622e-07
COG1	0.000182564	0.000145757	0.0899278	7.99998e-06	0.187861	1.64099e-06
COMMD10	1.65938e-05	0.253081	0.0505238	7.99998e-06	0.206469	1.62309e-08
COPS7A	0.000422258	0.143551	0.0631493	3.99999e-06	0.201943	5.90811e-10
COX6A1	9.72115e-06	0.778061	0.0402824	0.000289999	0.214352	6.70995e-09
COX6B1	0.00700387	0.706185	0.0515132	0.000114	0.189478	1.25818e-08
COX7A1	0.336632	0.660369	0.0590073	0.001456	0.189843	2.7691e-08
COX7A2	0.000413272	0.484253	0.116123	5.99999e-06	0.18609	3.50462e-09
CPB1	0.000132075	0.00175059	0.0704988	0.00991198	0.169439	4.05464e-07
CPXM1	0.00264188	0.783559	0.0092775	0.001766	0.179884	3.44863e-08
CRB1	8.8858e-06	0.647431	2.699e-05	4.79999e-05	0.19636	1.19253e-07
CREB3L1	0.000759182	0.822416	0.070191	0.01086	0.18525	9.45602e-07
CRELD1	0.000716274	0.00305527	0.0907035	9.99998e-06	0.174345	2.71422e-08
CRHR1	0.00425244	0.0531071	0.0870219	0.114818	0.201104	4.05464e-07
CSAG3	6.43065e-05	0.740104	0.00173021	0.001476	0.217941	1.52656e-13
CTRC	2.39238e-05	0.555884	0.0640819	1.6e-05	0.104786	6.01563e-07
CXCR1	0.00301047	2.96915e-06	0.0655327	8.39998e-05	0.16567	1.67014e-06
CXCR2	0.0414159	5.32526e-06	0.0450062	9.99998e-06	0.182772	2.29664e-07
CXorf38	0.0522423	0.000131436	0.0692915	5.99999e-06	0.180547	2.19101e-06
CYP2W1	0.0105729	0.524758	0.0222283	0.133176	0.179572	1.08329e-07
CYSLTR2	0.000454353	0.0319563	0.0551117	0.010278	0.194283	6.58881e-07
D4S234E	3.7839e-06	0.00915119	0.00821854	9.99998e-06	0.201408	1.7537e-09
DAB1	0.0253418	0.917274	0.0349872	0.0352859	0.193673	7.33907e-11
DARC	0.113304	0.00643686	0.0551117	0.000138	0.18258	2.21969e-09
DCAF5	0.00669825	0.000465674	0.0450062	3.99999e-06	0.197747	4.04201e-08
DDAH2	0.00429783	0.107694	0.0690043	2.4e-05	0.181668	1.99042e-06
DDX18	0.000427331	0.00100685	0.0440218	3.99999e-06	0.198938	1.6849e-06
DDX3Y	0.000577487	0.00995535	0.0167307	9.39998e-05	0.189228	1.3511e-06
DEK	0.000619167	0.0324783	0.00383668	9.99998e-06	0.200154	7.96929e-07
DGAT1	0.090031	0.17819	0.116123	0.00022	0.171989	2.09753e-06
DHRS7B	0.000218618	0.00417781	0.0622497	3.99999e-06	0.197364	3.02208e-09
DMBT1	1.29113e-05	0.000633954	0.00020905	3.99999e-06	0.203861	1.65964e-11
DMBX1	0.00802689	0.0110559	0.0799356	0.0538219	0.140252	9.1223e-07
DNAH5	0.0261425	0.00374921	0.105358	7.99998e-06	0.167812	5.54122e-07
DNAI1	4.90979e-05	0.551329	0.0535084	3.19999e-05	0.209061	4.89697e-10
DNAJA2	7.2221e-05	0.074952	0.0404792	3.99999e-06	0.205219	9.05887e-09
DNAJB6	0.00230781	0.00373306	0.0681545	3.19999e-05	0.194746	1.00295e-07
DNAJC10	0.00020016	0.00629829	0.137548	3.99999e-06	0.170181	7.75622e-07
DOCK7	0.0999253	0.00404105	0.0714548	3.99999e-06	0.172314	7.41329e-07
DPCR1	0.412484	0.815285	0.137548	8.59998e-05	0.191352	1.03427e-06
DPF1	0.00272856	0.00137032	0.0600634	0.00518199	0.18011	1.3511e-06
DQX1	0.000274009	1.3601e-05	0.0624713	0.011024	0.170676	1.79628e-08
DTX3	0.00615337	0.0573536	0.0738732	5.99999e-06	0.200915	1.91995e-07
DUOXA1	0.00165213	0.565172	2.324e-05	0.00011	0.220327	1.30418e-12
DZIP3	5.92895e-05	0.116368	0.0581708	8.79998e-05	0.193259	1.92196e-06
EDN3	0.682414	0.0354255	0.0216391	1.8e-05	0.19713	3.33511e-12
EEF1A1	3.00671e-05	0.0019312	0.0687172	1.8e-05	0.195221	1.14107e-06
EFR3A	0.00362529	0.104288	0.081511	1.2e-05	0.165648	5.19745e-07
EGR1	0.191137	0.00186698	0.0543084	5.99999e-06	0.171936	9.93325e-08
EGR4	0.000346811	0.000818783	0.049145	1.2e-05	0.164888	2.71895e-07
EIF1AX	0.0384683	0.0235763	0.101913	5.99999e-06	0.179988	2.53035e-08
EIF4A2	0.00015846	0.130342	0.0426372	3.99999e-06	0.209109	6.17421e-09
EIF5B	0.000287252	0.225873	0.0555127	2e-05	0.185636	1.22734e-07
ELMOD2	0.05662	0.189145	0.148734	3.59999e-05	0.189771	2.09753e-06
EMILIN3	7.93958e-05	0.708704	0.0523104	3.99999e-06	0.191329	6.45195e-10
ENDOU	8.52107e-05	0.00211953	0.0958283	1.6e-05	0.188847	5.69519e-07
ENO3	4.48285e-05	0.635334	0.0495395	0.00254799	0.194077	3.89448e-09
ENOX2	0.143554	0.211585	0.0505238	5.99999e-06	0.199352	1.10433e-07
EPC1	4.44724e-05	0.0369744	0.0487506	1.8e-05	0.213998	1.3875e-06
EPO	0.00382291	2.49909e-06	0.0692915	0.000623999	0.165194	1.46316e-06
ESR2	0.00033967	0.363166	0.0432302	9.99998e-06	0.206416	1.69806e-09
ETF1	0.00756496	0.000615377	0.0513138	8.59998e-05	0.179267	3.66241e-07
ETV1	4.73213e-05	0.459533	0.0448095	0.000469999	0.213421	2.35862e-08
ETV3	0.00129474	0.000426886	0.106572	5.99999e-06	0.171498	2.43204e-06
F2	1.1135e-05	6.86277e-06	0.0643199	0.00729599	0.193784	3.13866e-10
FABP3	6.66746e-05	0.0942548	0.0118778	3.99999e-06	0.202672	9.67303e-10
FAM115A	1.95429e-05	0.000827674	0.107832	3.99999e-06	0.196285	1.83957e-06
FAM161A	0.000606226	0.363239	0.0596377	1.2e-05	0.202973	1.41668e-07
FAM166A	0.111156	1.18455e-05	1.441e-05	0.000483999	0.148062	7.14953e-07
FAM20A	4.88342e-06	0.0923264	0.0643199	4.19999e-05	0.217623	6.355e-08
FAM58A	0.000361205	0.6588	0.0565233	3.59999e-05	0.184031	9.01859e-08
FAM65C	7.7688e-06	0.379091	0.0527086	0.000112	0.206108	3.15303e-08
FAM76A	0.0498695	0.01066	0.0704988	3.99999e-06	0.174552	4.4055e-07
FAM86D	0.00451181	0.0271089	0.0804461	2.2e-05	0.189732	9.28771e-07
FAM96A	0.0731466	0.508944	0.0629232	0.000218	0.183015	1.14761e-07
FANCB	9.89173e-05	5.85372e-05	0.05013	9.99998e-06	0.189622	3.34722e-08
FBXL5	0.000815799	9.39047e-06	0.214473	5.99999e-06	0.176841	9.28771e-07
FBXO25	0.000674479	0.309167	0.049145	1.8e-05	0.199929	6.43665e-09
FBXO40	1.78021e-05	0.697857	0.00082625	5.99999e-06	0.189632	5.40915e-10
FCRL1	0.000359043	0.0193441	0.0681545	0.122296	0.187251	3.02969e-08
FCRLA	0.0034329	0.0711894	0.0243818	0.0254459	0.189481	4.68768e-08
FGF12	0.00250156	0.484316	0.133468	9.19998e-05	0.204655	1.61234e-06
FGF18	0.000586304	0.0583829	0.0590073	1.4e-05	0.182466	6.11122e-08
FGF5	0.000222306	0.18836	0.0426372	3.59999e-05	0.174062	9.55707e-08
FGG	0.00231361	0.00335814	0.0369506	0.016834	0.167352	2.02552e-06
FIS1	0.000771095	0.586564	0.0643199	8.99998e-05	0.18027	2.34022e-07
FKBP3	0.000513368	0.025716	0.21848	2.79999e-05	0.17681	1.26971e-06
FMOD	0.12748	0.154482	0.0899278	0.000711999	0.186955	1.69748e-07
FOXD1	0.00114747	0.990522	0.0483559	0.000259999	0.200129	3.96274e-08
FRMD3	0.000195015	0.00784065	0.0618019	1.2e-05	0.221097	8.2622e-07
FRMD5	0.00275446	0.330032	0.00804723	1.2e-05	0.201665	2.80639e-10
FRMPD2	0.017576	0.252662	0.179056	0.000134	0.19182	1.15129e-06
FST	8.89609e-06	0.798916	0.0010966	0.002268	0.19611	6.92046e-12
FUK	0.00133487	0.0424191	0.0573474	2e-05	0.176527	4.7419e-07
FYTTD1	0.00114679	0.000459712	0.0884355	1.2e-05	0.183355	1.11093e-06
FZD2	0.000763276	0.084207	0.0377339	3.99999e-06	0.197296	7.17582e-12
FZD8	4.93611e-05	0.706695	0.0567272	3.99999e-06	0.193623	3.06008e-08
GABRQ	0.000162461	6.30968e-06	0.0210509	2.4e-05	0.200687	5.84336e-10
GALNT13	6.48599e-05	0.331874	0.0151664	2.99999e-05	0.2225	2.2055e-11
GAL	2.8186e-05	0.427766	0.00173021	4.39999e-05	0.217336	1.57174e-12
GAP43	0.000561161	2.19055e-05	0.0539075	7.39999e-05	0.206111	7.69034e-10
GAS2L2	0.0139233	0.762084	0.0408716	0.002394	0.216313	6.14508e-13
GAS6	0.000110389	0.0787064	0.0780014	3.99999e-06	0.188489	4.51211e-09
GATA1	0.000136917	0.351527	0.0543084	0.000721999	0.178255	2.63243e-09
GATC	0.126951	0.0006202	0.12776	3.99999e-06	0.17849	1.11093e-06
GDF5	0.000884249	0.1769	0.0547097	1.2e-05	0.191418	1.24182e-09
GFPT1	0.00186823	0.0171134	0.0832018	3.99999e-06	0.201589	4.82834e-08
GFRA1	0.00010495	0.778062	0.0650429	0.001236	0.196792	1.07194e-06
GGT1	0.000206853	3.39399e-06	0.0517135	5.99999e-06	0.178568	2.00789e-06
GJA5	0.0024712	0.00435673	0.119223	3.99999e-06	0.186749	7.57394e-08
GJB3	0.000352169	0.488193	0.0618019	6.39999e-05	0.182838	4.80515e-09
GJB6	7.90994e-05	0.486553	0.0450062	0.163634	0.184242	2.12681e-09
GMPS	0.000156345	0.000655194	0.103026	1.8e-05	0.194707	4.01736e-07
GNG4	0.00469753	0.68891	0.0261525	0.00154	0.221173	7.9029e-12
GNPTAB	0.000256877	0.000143302	0.0754256	1.4e-05	0.197096	1.6266e-06
GOLGA8C	0.00836333	0.0645628	0.0561182	0.021068	0.165151	2.84902e-07
GPR107	0.00300391	0.00619788	0.0579631	7.99998e-06	0.189519	2.66855e-07
GPR109A	7.54817e-06	0.110972	0.00594929	0.00276999	0.20445	1.55833e-07
GPR125	0.00791221	0.107546	0.00238025	6.19999e-05	0.200181	2.36231e-07
GPR158	0.000128041	0.888811	0.0870219	0.001078	0.201654	4.59613e-08
GPR15	0.0122187	5.33433e-06	0.0444188	0.001426	0.183869	3.50462e-09
GPR87	0.000569255	0.388073	0.00281095	0.169202	0.176282	4.05464e-07
GPRIN2	9.0645e-06	0.0155139	0.0645587	3.99999e-06	0.204083	2.11142e-08
GRHL3	0.000789544	0.117939	0.00020905	0.000813998	0.17878	3.85366e-09
GRM3	4.34121e-06	0.136959	0.0469772	3.99999e-06	0.202939	2.29283e-10
GSDMC	8.9104e-05	0.00713309	0.034596	0.00753198	0.201846	3.21432e-11
GSTT1	0.019167	0.000234833	0.0596377	5.19999e-05	0.181754	7.14953e-07
GTF2H4	0.000597872	7.36635e-05	0.0519125	3.99999e-06	0.207223	3.31407e-08
HADHA	0.000427805	0.00731515	0.00839264	5.99999e-06	0.19777	1.06264e-07
HAS2AS	1.37473e-05	0.547681	0.0655327	0.000182	0.153428	7.08502e-07
HELQ	2.91292e-05	0.00493811	0.0569335	9.99998e-06	0.200394	9.45602e-07
HEMK1	0.000349715	0.76017	0.0698847	6.59999e-05	0.195722	1.30399e-06
HEPACAM	0.0133368	0.961735	0.0320452	2.2e-05	0.180028	4.46205e-08
HERC3	0.103856	0.00226321	0.11765	7.99998e-06	0.196184	7.75622e-07
HHIPL2	0.0721606	0.289825	0.0742508	0.00393199	0.162132	7.34648e-07
HLF	0.0105496	0.00415213	0.0660332	3.99999e-06	0.191701	2.98511e-07
HMBS	1.24121e-05	0.717809	0.04422	4.19999e-05	0.211086	9.8015e-07
HMGA1	0.000256548	0.537205	0.0594263	7.99998e-06	0.189908	3.96648e-10
HMGA2	0.00133253	0.204665	0.0742508	0.283935	0.171574	1.82351e-06
HMGB2	0.000243052	4.33939e-05	0.0292962	5.99999e-06	0.186651	6.64058e-09
HMP19	3.31834e-05	0.425196	0.0615824	0.000174	0.185419	1.64099e-06
HR	0.000288799	0.433925	0.00020905	0.001862	0.217189	2.52271e-07
HYAL3	0.00487406	0.00132113	0.0643199	3.99999e-06	0.177387	3.21651e-08
ICAM5	0.00413703	0.543253	0.0809715	0.002458	0.170012	4.64169e-08
IDH3G	0.0092318	0.0122641	0.122489	1.2e-05	0.183306	1.6849e-06
IFIT2	0.000130893	0.000298214	0.0629232	5.99999e-06	0.18147	2.71895e-07
IFNAR1	0.00512347	0.00305952	0.0495395	7.99998e-06	0.194774	1.172e-06
IFT20	0.000185374	0.0490576	0.0724574	9.99998e-06	0.199321	5.17051e-09
IGSF1	0.0251531	0.655016	0.23533	0.000897998	0.171132	5.44082e-07
IHH	3.9234e-05	0.513379	0.0379289	1.8e-05	0.215206	2.86997e-10
IL13	0.00676953	0.000142175	0.0633786	4.19999e-05	0.143563	1.172e-06
IL17RC	0.000184102	0.188022	0.0987481	2.4e-05	0.196649	3.15673e-07
INHBA	0.0171649	1.67729e-05	0.153641	9.99998e-05	0.158174	1.08156e-06
INMT	0.000341784	0.22891	0.0475692	4.39999e-05	0.186802	2.47584e-07
INS.IGF2	8.1298e-06	0.659222	0.00981807	7.59998e-05	0.210196	1.20184e-10
IREB2	0.00540177	0.000710905	0.129615	3.99999e-06	0.165361	8.48867e-07
ISLR2	0.00206778	0.0670997	0.0668039	3.99999e-06	0.196789	6.64895e-07
JMJD5	0.000557748	0.00333803	0.0092775	1.6e-05	0.192874	1.63421e-07
KATNA1	6.11892e-05	0.00141926	0.0987481	3.99999e-06	0.20743	3.15303e-08
KCP	5.28732e-05	0.0281206	0.210575	2e-05	0.204854	2.22952e-06
KDELR1	0.00168813	2.47146e-06	0.0977428	3.99999e-06	0.208114	2.33503e-08
KDM4A	0.033907	0.00119867	0.0714548	5.99999e-06	0.179544	1.30399e-06
KIAA0652	2.30947e-05	0.0202036	6.463e-05	1.6e-05	0.184961	1.43751e-06
KIAA1045	0.000204514	0.0173584	0.054108	0.001026	0.177258	2.26868e-06
KIF23	0.00129004	7.48766e-06	0.05251	1.8e-05	0.184698	5.29351e-07
KLF14	0.00041293	0.791349	0.0754256	1.6e-05	0.146423	6.18232e-07
KLHDC2	0.000819352	0.00832753	0.0766726	3.99999e-06	0.182837	1.69978e-06
KLHL4	2.17711e-05	0.0625647	0.0385172	0.001592	0.216241	1.86623e-07
KLHL7	1.93659e-05	0.163264	0.0511172	9.99998e-06	0.199025	1.04356e-06
KLK11	0.000740613	0.755268	0.0181056	0.00532199	0.160801	2.77612e-09
KLK4	0.00293421	0.011143	0.0535084	0.182276	0.176365	2.26868e-06
KLK8	0.0107835	0.745644	0.0414569	8.19998e-05	0.162591	1.99042e-06
KPNB1	1.63097e-05	0.000760706	0.0949184	5.99999e-06	0.207025	7.28485e-08
KRT6A	0.00118674	0.126131	0.0567272	0.0419539	0.160255	6.29318e-08
KRT6B	0.00172246	0.000661467	0.0684327	0.01817	0.133788	1.72993e-06
KRTAP1.5	0.00553208	0.00145779	0.0521111	3.99999e-06	0.172461	1.02499e-08
LAMB3	2.26341e-05	0.49026	0.00010089	0.022886	0.209975	8.10686e-08
LARS	0.000715876	2.96543e-06	0.0884355	5.99999e-06	0.188891	3.76558e-07
LASS2	0.00047334	8.92933e-06	0.0283118	3.99999e-06	0.179303	1.58417e-06
LCT	0.0176818	4.30784e-06	0.0692915	0.001124	0.156195	1.46316e-06
LETMD1	2.00235e-05	6.84107e-05	0.0615824	1.8e-05	0.200519	3.94381e-07
LHX9	0.239919	0.0496234	0.0581708	0.13716	0.195278	5.77931e-10
LIF	7.16657e-06	0.279432	0.0475692	0.00108	0.206866	1.14761e-07
LIPE	0.00201717	0.0138028	0.0678761	5.99999e-06	0.189353	2.52271e-07
LMF1	0.000211125	4.99574e-06	0.047766	2.4e-05	0.193476	1.69978e-06
LMO2	0.000129362	0.0659791	0.0721171	9.99998e-06	0.193383	1.07194e-06
LOC100128640	4.68651e-06	0.00201026	0.0794382	3.99999e-06	0.20744	2.71422e-08
LOC100133985	1.86507e-05	0.0968053	0.0611417	1.2e-05	0.177964	2.02552e-06
LOC144438	0.0381633	0.000302255	0.0633786	7.99998e-06	0.180506	4.61294e-07
LOC150786	0.000407139	0.0691345	0.0579631	3.99999e-06	0.192374	4.78566e-07
LOC152217	0.00476791	0.210984	0.0780014	2.59999e-05	0.175449	3.73088e-07
LOC285419	0.000212883	0.873815	0.0481587	1.2e-05	0.211084	1.76027e-08
LOC342346	2.10228e-05	2.93248e-06	0.0794382	5.99999e-05	0.170337	1.82351e-06
LOC401010	0.0129164	4.36048e-05	0.0728026	5.99999e-06	0.17955	1.5428e-06
LOC645431	0.000124669	0.565932	0.0600634	0.000701999	0.188763	2.61905e-07
LOC646762	0.00156188	1.89311e-05	0.0555127	9.99998e-06	0.182929	3.73088e-07
LOC728323	0.00374527	0.0171493	0.0714548	5.99999e-06	0.173028	1.95659e-07
LOC729991	0.00587923	0.0120636	0.0495395	3.99999e-06	0.170148	4.78566e-07
LOC96610	0.0797842	2.50484e-05	0.0444188	0.021368	0.199146	9.88976e-07
LOXL1	8.26897e-05	0.805085	0.0771041	0.000803998	0.184806	3.24871e-08
LPA	0.157397	0.00901072	0.0408716	3.99999e-06	0.154164	7.02107e-07
LPHN3	0.00490064	0.0767059	0.0714548	0.00013	0.177529	1.83957e-06
LPO	0.692769	0.947011	0.0185006	7.99998e-06	0.182101	1.4122e-13
LRCH2	0.00157321	0.321978	0.0949184	3.99999e-05	0.19012	3.21603e-07
LRFN2	0.000173799	0.955186	0.0877184	0.000128	0.180681	2.84902e-07
LRFN5	3.12662e-06	0.171147	0.000252	0.00628399	0.214911	1.94766e-08
LRP8	0.41564	0.431277	0.133468	0.00254199	0.172418	5.80013e-07
LRRC31	0.00662301	0.0967091	0.0648012	0.024148	0.205196	1.7452e-06
LTF	4.69112e-06	0.282033	0.0422455	0.000595999	0.193067	3.20959e-10
LYRM1	0.00336336	0.703971	0.0513138	0.000291999	0.196647	1.22535e-06
MAGEA12	0.0245021	0.335384	0.070191	0.111018	0.170252	2.64369e-07
MAGIX	8.32878e-05	0.300946	0.0440218	3.99999e-06	0.198468	1.57487e-09
MAMSTR	3.40413e-05	0.441325	0.0436255	3.99999e-06	0.210644	2.68718e-08
MAPK14	0.00178073	0.00512215	0.0592174	3.99999e-06	0.191449	9.45602e-07
MAPK1	0.000184603	0.00175276	0.0711334	5.99999e-06	0.219083	1.11093e-06
MAPRE3	0.00173113	0.740766	0.0551117	4.19999e-05	0.192845	2.40649e-08
MARS	0.00013305	0.24618	0.0527086	6.19999e-05	0.210347	3.21603e-07
MATN4	1.06656e-05	0.582834	0.00015589	0.00887398	0.202541	8.42755e-09
MCRS1	0.00746729	0.0704948	0.0648012	5.99999e-06	0.199013	9.7434e-08
MED13L	0.000203344	7.32493e-06	0.0579631	3.99999e-06	0.204665	7.87415e-08
METTL6	0.0420196	0.0181015	0.107832	5.99999e-06	0.192479	9.54127e-07
MFAP2	0.00131328	0.693292	0.0473707	0.000925998	0.212312	6.96771e-10
MGC14436	3.54875e-05	0.940303	0.0310632	0.000547999	0.199497	1.42208e-08
MKX	0.00210945	0.692518	0.0673326	0.00918198	0.209209	2.13003e-07
MLF2	0.000877981	0.107781	0.0711334	3.99999e-06	0.202289	2.71895e-07
MLNR	0.0133404	0.00967187	0.0479622	2.2e-05	0.17903	3.57941e-09
MMP15	0.00706064	0.246529	0.0622497	1.4e-05	0.194929	4.05464e-07
MMP7	5.06047e-05	0.00410964	0.0611417	1.4e-05	0.203276	1.78219e-11
MMRN1	0.000345986	0.000325755	0.0738732	1.6e-05	0.172084	1.83123e-07
MOBKL2B	0.00352357	0.000727232	0.0571417	3.79999e-05	0.176422	3.4322e-07
MORN3	0.00536047	0.00529105	0.21848	9.99998e-06	0.202205	1.45781e-07
MPDU1	0.000450741	0.107734	0.0640819	5.99999e-06	0.179033	1.25818e-08
MRC2	0.012644	0.730878	0.0326335	0.000789998	0.184045	1.85577e-06
MRGPRE	6.02386e-05	0.225336	0.0153628	0.00495199	0.193584	1.59722e-10
MRPL38	0.0338037	0.277309	0.0624713	3.79999e-05	0.195102	9.8015e-07
MRPL4	0.00116864	0.0776524	0.0891701	3.99999e-06	0.172079	4.32508e-07
MRPL52	0.0139077	0.993291	0.070191	0.000407999	0.199085	2.43204e-06
MRPS12	0.00107446	0.828697	0.0495395	0.000198	0.193563	1.10106e-06
MRPS23	0.00318788	0.797898	0.153641	0.001382	0.176322	8.33703e-07
MRPS26	0.000648347	0.395901	0.050721	9.99998e-06	0.191609	1.12419e-08
MTA3	0.125491	0.206243	0.0931626	5.59999e-05	0.190331	1.69978e-06
MTMR6	0.0091446	0.0279172	0.081511	5.99999e-06	0.169706	3.66241e-07
MTPAP	0.0798052	0.00201063	0.161486	5.99999e-06	0.172092	1.76313e-07
MUC5B	0.00281559	0.00155049	0.0277236	0.00923198	0.208283	4.05576e-12
MUTED	3.44828e-05	0.0166972	0.0587967	7.99998e-06	0.196181	1.79179e-06
MVK	0.000320536	0.792378	0.0626965	0.000174	0.183445	5.32745e-08
MYEF2	0.000635169	0.0464894	0.0914998	2.4e-05	0.184257	1.83957e-06
MYEOV2	0.000181582	0.440807	0.0497347	3.79999e-05	0.18053	3.69701e-08
NAA20	0.000375434	0.0607393	0.08634	1.8e-05	0.192503	1.47615e-06
NAGLU	0.000863683	0.021313	0.0547097	3.99999e-06	0.194664	1.11093e-06
NAT9	0.000262263	1.83835e-05	0.0575522	3.99999e-06	0.209462	2.82506e-08
NCAPD2	0.000343506	2.75435e-05	0.0624713	5.99999e-06	0.172957	2.22049e-08
NCOA6	0.000557675	0.00080463	0.0481587	3.99999e-06	0.182977	6.18232e-07
NCRNA00052	2.54191e-06	0.658015	0.00123215	0.000178	0.197266	6.43618e-12
NDFIP2	0.00114168	0.0403435	0.0754256	2e-05	0.193619	2.07062e-07
NDRG4	0.00224647	0.54413	0.0684327	0.020494	0.203448	1.13094e-06
NDUFA1	0.00434294	0.241283	0.0690043	1.4e-05	0.194845	1.47177e-07
NDUFA3	0.00273278	0.907514	0.0416556	6.39999e-05	0.182265	4.13019e-07
NDUFA8	0.00347263	0.362206	0.0681545	2.59999e-05	0.186938	8.72114e-07
NDUFAB1	0.00322763	0.295774	0.0543084	3.99999e-06	0.197406	1.05294e-06
NDUFS5	0.000781985	4.03677e-06	0.0794382	1.4e-05	0.191077	2.45272e-07
NDUFS6	0.100982	0.619211	0.0485527	9.99998e-06	0.182467	3.69649e-07
NEDD8	0.0177353	0.148452	0.278592	0.000236	0.178328	2.90272e-07
NEGR1	0.0091363	0.0463642	0.0567272	1.6e-05	0.217389	1.00295e-07
NENF	0.00476195	7.15104e-06	0.151155	1.2e-05	0.189473	7.48068e-07
NEUROD1	7.16612e-05	0.85016	0.0389088	0.014588	0.180884	1.31088e-09
NF1	0.0252539	6.14048e-05	0.141843	3.99999e-06	0.180975	1.99042e-06
NKX2.3	0.010409	8.49257e-06	0.0850347	0.00465999	0.148778	1.50247e-06
NOLC1	0.00684186	0.000618206	0.101913	7.99998e-06	0.204762	1.71479e-06
NPTX1	6.13583e-06	0.850246	0.00079263	2.4e-05	0.197763	4.69458e-12
NR2F6	0.0672289	0.208548	0.0495395	3.99999e-06	0.206901	5.17268e-08
NTN3	3.39665e-05	0.418515	0.0784667	1.2e-05	0.175782	4.57071e-07
NUBP1	0.00139085	1.68368e-05	0.081511	3.99999e-06	0.196419	2.02552e-06
NUDCD1	0.0907414	0.0752241	0.172902	1.8e-05	0.162269	1.6266e-06
NUMB	4.59322e-06	0.00325238	0.0622497	5.99999e-06	0.223544	4.96462e-07
NUP210L	0.00226689	0.000167263	0.0235966	5.99999e-06	0.191277	1.52924e-06
NUP98	5.38672e-05	0.00555359	0.0650429	3.99999e-06	0.220478	1.12089e-06
NXF1	0.00627954	6.05826e-06	0.0735102	3.99999e-06	0.187859	1.25848e-06
NXF2	2.92246e-05	0.546962	0.0418523	0.121346	0.172191	8.76868e-10
OBSL1	6.49852e-05	0.27253	6.93e-06	5.99999e-06	0.210144	1.25818e-08
ODZ4	0.00299426	0.384846	0.0914998	0.000315999	0.195948	4.05464e-07
OLA1	3.02849e-05	3.28118e-06	0.122489	5.99999e-06	0.191153	3.69649e-07
OR13A1	2.42121e-05	5.39133e-06	0.0615824	0.000681999	0.171266	7.07509e-08
OSGEPL1	0.00221757	1.67009e-05	0.0711334	3.99999e-06	0.184394	8.64297e-07
P2RX1	0.0266085	0.716605	0.0436255	0.000491999	0.178156	2.21182e-07
PAPOLA	0.000662963	0.057645	0.085676	2.2e-05	0.176764	7.28025e-07
PARD3	0.00125089	0.00216567	0.0517135	3.99999e-06	0.194401	1.58417e-06
PAX6	0.00207313	0.950446	0.0832018	4.79999e-05	0.193877	1.3511e-06
PCDHA1	1.65548e-05	0.927748	0.05251	0.000743999	0.195653	1.58417e-06
PCDHGA6	1.1556e-05	0.757589	0.0452039	0.000212	0.194289	1.55647e-06
PCDHGA8	0.00537034	0.211769	0.0420482	0.000841998	0.223532	1.03427e-06
PCDHGB6	1.11344e-05	0.282097	0.0365578	0.000455999	0.20172	1.67014e-06
PCF11	0.00104448	0.00549679	0.0539075	4.39999e-05	0.202242	1.25848e-06
PCP2	0.0252744	0.860867	0.0312596	0.001656	0.174888	2.41102e-06
PDE1C	0.000264492	0.701623	0.0271326	4.79999e-05	0.208391	9.62726e-07
PDPN	0.000939359	0.832554	0.00049592	9.99998e-06	0.202392	8.78286e-09
PGC	0.000211391	0.815096	0.0357714	0.119358	0.158778	6.70995e-09
PGP	8.0471e-05	0.33407	0.0738732	2.79999e-05	0.197591	1.21449e-06
PI4K2B	0.1502	0.0103473	0.0676021	3.99999e-06	0.18267	8.04156e-07
PIK3AP1	0.0147885	1.40343e-05	0.00043425	5.99999e-06	0.197108	9.20465e-07
PITRM1	0.00220028	0.00314935	0.0987481	3.19999e-05	0.160325	7.14953e-07
PLAC4	0.00184559	0.973186	0.0949184	0.00308799	0.182379	1.66555e-07
PLEKHH1	0.00288314	0.0949542	0.0687172	1.2e-05	0.196461	5.17268e-08
PLIN1	0.000176041	0.557885	0.032437	0.00422199	0.194998	8.39377e-10
PNN	4.15951e-05	3.59207e-05	0.050721	7.99998e-06	0.205147	9.1223e-07
POC1B	0.000143719	0.0149933	0.0681545	3.99999e-06	0.192718	4.01736e-07
POLR2L	0.00108116	0.636825	0.0469772	2e-05	0.185637	1.55847e-08
POPDC3	0.00166532	0.496283	0.0579631	0.0418079	0.156603	1.10433e-07
PPFIBP1	0.0375882	0.000229146	0.0543084	5.99999e-06	0.202748	1.27528e-07
PPIP5K2	0.000677685	0.000153679	0.0503277	3.99999e-06	0.190941	3.73388e-08
PPP1R14D	1.57121e-05	3.10355e-06	0.0557116	0.000285999	0.212078	1.80758e-06
PRDX5	0.0103588	0.730935	0.175936	0.000168	0.182897	1.6266e-06
PRKAB2	0.00434544	0.0255237	0.0622497	9.99998e-06	0.19395	1.21449e-06
PRKRA	0.000349356	0.00613958	0.0640819	3.99999e-06	0.187741	1.64981e-07
PRSS12	1.82808e-05	0.765707	0.0511172	0.000226	0.203648	6.93852e-08
PRSS21	0.000319922	0.331478	0.0692915	0.001552	0.164781	1.55647e-06
PSD	7.94276e-06	0.737147	0.0662882	1.6e-05	0.222002	3.96791e-11
PSMB5	0.000506359	0.0152036	0.0766726	5.99999e-06	0.192784	5.4908e-07
PTGER2	2.88645e-05	0.643048	0.082625	5.19999e-05	0.175742	2.32866e-06
PTK2	4.57601e-05	0.07453	0.0640819	0.00016	0.217612	1.80758e-06
PTN	0.000483058	0.636959	0.0775493	5.79999e-05	0.181291	6.70962e-07
PVRL1	4.23428e-05	0.0151958	0.0844066	3.99999e-06	0.201196	4.90689e-09
QKI	4.22385e-06	0.00128338	0.11765	1.6e-05	0.198601	1.31562e-06
RAB26	0.000137545	0.115027	0.0515132	0.00333799	0.20436	2.82253e-07
RAD1	0.0173389	0.0201609	0.153641	3.59999e-05	0.176925	7.82663e-07
RASA4	0.0277676	1.53641e-05	0.0573474	3.79999e-05	0.176541	1.93886e-06
RBP1	0.00358065	0.638796	0.0620246	1.8e-05	0.191554	5.85329e-07
RBP4	7.16468e-05	0.780429	0.0453994	0.000969998	0.203785	2.56558e-10
RFK	5.45973e-06	0.364922	0.0557116	3.99999e-06	0.206205	3.66049e-08
RFPL4A	0.00191866	2.89381e-06	0.0515132	0.000102	0.17962	1.52924e-06
RFPL4B	1.25715e-05	0.475722	0.0579631	2e-05	0.187501	2.26761e-09
RFX3	0.00399079	0.00160777	0.0521111	5.99999e-06	0.166035	6.12627e-07
RFX4	0.00166055	0.804518	0.0455975	3.99999e-06	0.176288	3.88498e-08
RG9MTD3	3.60461e-06	3.63218e-06	0.0489475	3.99999e-06	0.213782	1.33777e-07
RGMA	0.0460655	0.0203949	0.0579631	3.99999e-06	0.189692	6.50394e-09
RGS7BP	0.0522908	0.000767256	0.0590073	3.99999e-06	0.176141	4.465e-09
RHBDD1	0.00034048	0.0530778	0.0742508	9.99998e-06	0.202443	9.20465e-07
RHO	0.00111601	3.67307e-06	0.0673326	7.39999e-05	0.163281	2.39017e-06
RIMS1	0.0139842	0.272782	0.0967714	0.0600439	0.169052	2.90272e-07
RNF114	0.00203402	0.00470351	0.114642	2.4e-05	0.166132	8.2622e-07
RNF14	9.61789e-06	0.586567	0.034596	0.000108	0.200745	2.2885e-06
RNF40	0.0313215	3.29476e-05	0.146378	3.99999e-06	0.157705	1.22535e-06
RPRD2	0.000247425	0.00189374	0.0676021	3.99999e-06	0.204264	8.72114e-07
RPS29	0.0131751	0.000343618	0.125955	7.99998e-05	0.17498	1.99042e-06
SAGE1	0.00768288	1.67595e-05	0.0547097	0.000403999	0.131331	9.01859e-08
SBDS	0.0109529	0.00379198	0.0820593	5.99999e-06	0.164432	5.64341e-07
SBSN	0.0037569	0.730962	0.0633786	0.192102	0.150263	7.57394e-08
SDK2	0.00046129	0.810661	0.109115	6.39999e-05	0.194112	1.66555e-07
SEC14L1	0.000127042	0.0124067	0.0543084	9.99998e-06	0.209207	1.11093e-06
SELL	0.0348901	2.72784e-06	0.0692915	1.4e-05	0.163047	1.57026e-06
SELT	0.00279358	0.105119	0.085676	3.99999e-06	0.201265	1.26313e-07
SERPINA6	9.76648e-05	0.0576948	0.00066986	1.8e-05	0.184172	1.6266e-06
SERPINB3	2.51388e-06	0.0727356	0.0291001	0.000257999	0.16607	5.69519e-07
SFRS13B	0.000106616	3.23192e-05	0.0539075	5.99999e-06	0.188147	2.34899e-06
SGCD	0.00309888	0.217768	0.0557116	3.99999e-05	0.175939	8.84574e-08
SH3TC1	0.129683	6.47578e-06	0.0690043	7.99998e-06	0.170831	4.13019e-07
SHOC2	0.0313812	0.00513855	0.0762485	5.99999e-06	0.18327	7.54867e-07
SIGLEC6	0.00559764	3.47521e-06	0.0361643	2.4e-05	0.194974	1.67327e-08
SILV	9.38996e-06	0.678332	0.0369506	0.119556	0.202009	1.52635e-10
SIX2	0.00785853	0.508772	0.00149126	5.99999e-06	0.207477	1.77263e-09
SKIV2L2	5.63843e-05	0.048065	0.0670659	3.99999e-06	0.213924	3.18625e-07
SLC17A8	8.9828e-05	0.311626	0.0487506	3.59999e-05	0.197454	8.76868e-10
SLC22A23	0.0135438	0.0211934	0.153641	9.99998e-06	0.167227	4.24608e-07
SLC22A9	0.000213812	0.538846	0.049145	0.017918	0.171192	1.5271e-08
SLC34A2	0.000575382	0.686213	0.0452039	0.00758998	0.216011	1.93148e-09
SLC4A10	0.0436767	0.00136901	0.0592174	0.00961998	0.172185	3.09849e-07
SLC6A14	8.12531e-06	0.706711	0.0579631	0.0250319	0.14589	2.29664e-07
SLITRK1	1.3547e-05	0.918437	0.00056364	5.99999e-05	0.199216	2.01372e-12
SMAD3	0.000513446	0.00625559	0.0695857	1.2e-05	0.18427	8.56549e-07
SMAP1	0.00374277	0.000132825	0.0618019	5.99999e-06	0.19409	5.54122e-07
SMARCD3	8.21853e-06	0.157004	0.0870219	5.99999e-06	0.21818	3.97738e-09
SMO	4.33338e-06	0.12176	0.0704988	3.99999e-05	0.213839	1.7452e-06
SMPDL3B	6.57338e-06	0.24916	0.113204	4.79999e-05	0.188955	1.28755e-07
SNCG	0.00559012	7.1376e-05	0.0762485	0.00015	0.193164	2.94028e-08
SNHG11	4.81462e-05	1.38918e-05	0.0567272	3.99999e-06	0.199574	1.74649e-07
SNHG9	0.00524147	0.767359	0.113204	0.000423999	0.1934	6.35347e-07
SOCS7	0.011537	0.00141576	0.0551117	3.99999e-06	0.190126	7.21567e-09
SOX2	5.17138e-06	0.920289	0.0717819	0.121468	0.182864	4.24699e-08
SPINK7	4.22141e-06	0.171869	0.0428347	0.0820238	0.181006	1.91089e-09
SPTBN4	0.000962156	0.781474	0.0420482	6.19999e-05	0.210801	9.01859e-08
SRPX2	0.000459336	0.923544	0.0645587	0.002104	0.190948	1.31562e-06
STMN2	0.00107608	2.78986e-06	0.0728026	0.120168	0.157613	1.29247e-06
STRN3	0.0325547	0.0647656	0.0483559	5.99999e-06	0.192588	4.2854e-07
SURF2	0.00665098	0.763715	0.0529083	1.2e-05	0.21127	6.80452e-08
TAF1B	0.0445245	0.00276491	0.114642	5.99999e-06	0.172297	6.35347e-07
TAT	5.62245e-05	0.337261	0.049145	0.133276	0.191746	4.50632e-08
TBC1D23	0.00445906	0.0416739	0.085676	3.99999e-06	0.185751	9.01859e-08
TCEAL1	0.00271944	3.9088e-06	0.0573474	3.99999e-06	0.194197	5.17268e-08
TEAD3	0.0118603	0.0276407	0.248923	6.59999e-05	0.174201	7.96929e-07
TECR	3.89869e-06	0.167266	0.00482134	9.99998e-06	0.204622	5.93437e-08
TEKT2	0.000113187	0.285441	0.0724574	4.79999e-05	0.212704	2.69364e-07
TGM5	0.0113683	0.000922005	0.0633786	0.0483099	0.156548	6.67303e-08
TH1L	0.0012533	0.0268178	0.0940277	1.8e-05	0.193395	2.19101e-06
THAP5	0.00272355	0.0728702	0.0633786	5.99999e-06	0.182032	7.08502e-07
THOC7	1.93811e-05	0.306299	0.0789471	5.99999e-06	0.207396	2.21182e-07
TIFA	0.00562383	0.000360072	0.0527086	5.99999e-06	0.177886	1.77613e-06
TIMM22	3.57223e-06	0.0156213	0.114642	2e-05	0.207303	6.12627e-07
TK2	0.016391	0.0595525	0.113204	7.99998e-06	0.183391	7.75622e-07
TLL2	0.00249436	0.316037	0.0369506	3.99999e-06	0.208697	4.726e-11
TMC5	0.000471596	0.378816	0.0446145	0.0327819	0.201939	7.33907e-11
TMEM151A	0.00115537	0.160897	0.0596377	0.0310299	0.181155	3.04129e-07
TMEM51	0.00453589	0.0738671	0.0850347	2.4e-05	0.178665	2.9574e-07
TMEM59L	0.000770737	0.0544912	0.0543084	7.39999e-05	0.192467	3.55303e-08
TMEM65	0.276054	0.0697719	0.100827	1.4e-05	0.179211	1.82351e-06
TMEM70	6.33866e-06	0.471409	0.0515132	0.000202	0.216425	6.83256e-07
TMPRSS6	0.000128184	7.64532e-05	0.0444188	0.00571799	0.187558	1.62656e-09
TNFRSF13B	0.011558	0.00410883	0.0692915	0.00833398	0.155986	3.40048e-07
TNNC2	6.5646e-06	0.868593	0.0463839	0.000417999	0.194791	8.42755e-09
TNNT1	0.000161749	0.00791396	0.0452039	0.0306299	0.18983	2.14303e-10
TOM1	0.00014231	0.416858	0.00031773	7.99998e-05	0.191038	7.41329e-07
TOMM70A	0.000334629	5.7923e-05	0.0539075	7.99998e-06	0.21148	2.15315e-06
TP53I3	0.0130404	0.00965739	0.105358	2.2e-05	0.188132	4.91928e-07
TP63	0.00318824	0.000869479	0.0714548	9.99998e-06	0.175901	1.21449e-06
TPRA1	7.6655e-05	0.266004	0.0676021	5.99999e-06	0.200174	5.98425e-09
TPSD1	0.00697695	2.48669e-05	0.0598492	2.2e-05	0.157398	1.58826e-07
TRAF4	0.106353	0.00155637	0.101913	3.99999e-06	0.182451	9.19473e-08
TRIM13	0.000126778	1.69805e-05	0.0596377	3.99999e-06	0.181877	1.68144e-07
TRIM17	0.0011672	0.205046	0.00891881	0.001956	0.193871	1.57026e-06
TRIM61	0.000868112	0.378433	0.00329659	2e-05	0.204575	2.28854e-08
TRIM63	0.000372508	0.207607	0.0109335	0.171804	0.22374	6.23195e-08
TRIML2	4.04912e-05	0.0921047	0.0561182	0.0458859	0.139355	9.34332e-09
TSIX	0.00165727	0.000131495	0.0422455	0.0400799	0.185945	3.24871e-08
TSPAN19	8.73307e-06	0.301912	0.0495395	2.4e-05	0.173646	3.5884e-10
TTTY15	0.0606663	1.77572e-05	0.0655327	3.99999e-06	0.15538	3.90752e-07
TUBB8	0.0157435	0.145924	0.14408	0.000146	0.186755	9.714e-07
TULP2	0.000377706	0.930221	0.0587967	1.4e-05	0.169232	2.64369e-07
TXNRD1	3.0251e-05	0.608954	0.0432302	6.39999e-05	0.206741	4.32508e-07
UBL5	2.46605e-05	0.631459	0.0432302	3.39999e-05	0.212261	3.15291e-09
UBR4	0.00028652	0.00348263	0.0711334	3.99999e-06	0.197386	1.76313e-07
UGT2B4	0.000223328	0.487215	0.0567272	0.132068	0.162844	9.3715e-07
ULK3	0.000319199	4.60351e-06	0.278592	3.99999e-06	0.19067	1.61234e-06
UPK1A	5.13185e-05	0.0467967	0.011499	0.001686	0.193045	1.91436e-10
UPK2	2.98191e-05	0.287221	0.0408716	0.000699999	0.191756	6.96771e-10
UQCR11	3.22473e-05	0.791752	0.0493418	2.2e-05	0.1894	2.86997e-10
USP18	0.0011922	0.00176919	0.0724574	9.99998e-06	0.203211	1.6849e-06
USP32	0.00237523	0.00448447	0.0643199	3.99999e-06	0.178587	2.22952e-06
USP45	0.0010555	0.143876	0.0692915	9.19998e-05	0.193899	1.01592e-06
VDAC3	0.00050725	0.00102279	0.0809715	3.99999e-06	0.191956	1.18248e-06
VGF	0.00243716	0.595979	0.035379	0.0673799	0.175734	1.25848e-06
VPS37A	0.00417827	0.3247	0.0636125	2e-05	0.192233	2.49917e-07
VTN	0.0150993	0.645468	0.0138032	0.12015	0.20836	4.63324e-10
WAPAL	0.00246043	0.000456311	0.133468	3.99999e-06	0.18822	1.03427e-06
WBSCR16	0.0118269	0.140944	0.0655327	0.000138	0.18984	1.07194e-06
WDR12	0.00323502	0.00190879	0.0721171	5.99999e-06	0.177359	4.57071e-07
WDR82	0.314592	0.00280095	0.0931626	2.2e-05	0.182477	6.12627e-07
WFDC12	0.00141013	0.650536	0.0557116	5.19999e-05	0.158108	8.14064e-11
WFDC5	0.00464199	0.249247	0.0721171	0.134866	0.174688	1.49226e-09
XG	0.000438358	0.0344563	0.0467806	1.8e-05	0.200286	6.89164e-10
XKRX	0.0085996	4.78458e-06	0.0598492	9.99998e-06	0.174119	9.3715e-07
XRN2	2.36519e-05	0.0175387	0.131511	9.99998e-06	0.175298	1.36358e-07
ZBBX	0.000635927	0.650234	0.106572	0.00137	0.179303	1.52924e-06
ZBED2	0.010657	0.0615717	0.0408716	0.002486	0.207259	7.28025e-07
ZBED5	0.00362745	2.5461e-05	0.0185006	3.99999e-06	0.220697	2.13003e-07
ZBTB5	3.57639e-05	0.0537531	0.050721	3.99999e-06	0.202891	3.09849e-07
ZC3HAV1	0.00422705	0.0415879	0.0766726	2.4e-05	0.186102	1.21449e-06
ZFP37	0.00023419	0.0237574	0.101913	7.99998e-05	0.215976	1.5428e-06
ZFR2	0.0220365	0.345087	0.0613604	0.015292	0.169039	9.15274e-09
ZNF215	0.400984	0.0468557	0.0721171	0.000321999	0.192948	8.33703e-07
ZNF233	8.38872e-05	0.0467813	0.0277236	7.99998e-06	0.194171	1.57322e-07
ZNF238	2.30977e-05	0.462444	0.0467806	3.99999e-05	0.201418	1.52924e-06
ZNF30	0.137225	0.00410945	0.0997735	3.99999e-06	0.176896	1.42485e-06
ZNF415	0.00112557	0.000650567	0.111802	5.99999e-06	0.192725	3.06976e-07
ZNF549	0.00100658	0.0149339	6.157e-05	3.99999e-06	0.220944	4.7419e-07
ZNF566	0.0115484	2.07349e-05	0.0602749	7.99998e-06	0.160499	1.21449e-06
ZNF569	0.0021692	0.0821922	0.122489	7.99998e-06	0.19924	2.36949e-06
ZNF570	0.00953165	1.84777e-05	0.47471	3.99999e-06	0.171504	1.2363e-06
ZNF616	0.0136164	0.000540365	0.175936	3.99999e-06	0.17842	1.18248e-06
ZNF689	0.000203442	0.000477892	0.0503277	9.99998e-06	0.194018	2.34022e-07
ZNF75D	0.00397135	0.00182756	0.0527086	5.99999e-06	0.203964	7.61725e-07
ZNF761	1.64539e-05	8.30751e-05	0.0547097	3.99999e-06	0.193967	7.64793e-08
ZNF835	0.004349	0.00703118	0.0473707	1.4e-05	0.181884	1.18114e-07
Note: the genes reported in pubmed was shown in bold italics.
