# Supplementary material for: knnAUC: an open-source R package for detecting nonlinear dependence between one continuous variable and one binary variable
Source: BMC Bioinformatics. 2018 Nov 22;19:448. doi: 10.1186/s12859-018-2427-4 (PMC6249767; doi:10.1186/s12859-018-2427-4)
Supplement: Supplementary file 4 — The recalculated (100 times) simulation power of knnAUC with default parameters in nine simple functions. (XLSX 37 kb) [file 12859_2018_2427_MOESM4_ESM.xlsx]

## Sheet: Sheet1
Simulation power of knnAUC with default parameters in nine simple functions (recalculate result for 100 times)
N=100, X~N(0,SD^2), SD=1	times=1	times=2	times=3	times=4	times=5	times=6	times=7	times=8	times=9	times=10	times=11	times=12	times=13	times=14	times=15	times=16	times=17	times=18	times=19	times=20	times=21	times=22	times=23	times=24	times=25	times=26	times=27	times=28	times=29	times=30	times=31	times=32	times=33	times=34	times=35	times=36	times=37	times=38	times=39	times=40	times=41	times=42	times=43	times=44	times=45	times=46	times=47	times=48	times=49
logit(P(Y=1|X)) = X+1	0.67	0.649	0.641	0.649	0.65	0.661	0.628	0.666	0.625	0.667	0.641	0.647	0.653	0.654	0.653	0.637	0.647	0.619	0.64	0.63	0.644	0.629	0.654	0.644	0.65	0.634	0.682	0.645	0.64	0.637	0.653	0.65	0.644	0.632	0.638	0.684	0.646	0.66	0.648	0.641	0.649	0.643	0.669	0.656	0.619	0.64	0.642	0.669	0.63
logit(P(Y=1|X)) = (0.25*X+1)^2+1	0.091	0.109	0.105	0.117	0.112	0.106	0.115	0.105	0.114	0.124	0.116	0.117	0.109	0.111	0.123	0.101	0.104	0.124	0.111	0.113	0.105	0.11	0.113	0.124	0.113	0.094	0.11	0.109	0.116	0.121	0.1	0.105	0.1	0.106	0.099	0.092	0.108	0.111	0.099	0.114	0.135	0.11	0.101	0.122	0.101	0.107	0.099	0.112	0.11
logit(P(Y=1|X)) = sin(pi*X+1)+1	0.303	0.282	0.262	0.282	0.295	0.28	0.299	0.293	0.307	0.284	0.282	0.288	0.275	0.277	0.293	0.303	0.282	0.28	0.283	0.273	0.268	0.294	0.291	0.288	0.267	0.284	0.294	0.276	0.271	0.282	0.294	0.283	0.303	0.271	0.295	0.303	0.283	0.286	0.282	0.283	0.292	0.265	0.301	0.28	0.272	0.285	0.262	0.283	0.286
logit(P(Y=1|X)) = sin(2*pi*X+1)+1	0.188	0.184	0.149	0.181	0.179	0.159	0.168	0.175	0.153	0.19	0.173	0.163	0.188	0.172	0.172	0.185	0.172	0.169	0.198	0.176	0.171	0.19	0.163	0.176	0.168	0.178	0.186	0.193	0.196	0.167	0.194	0.179	0.176	0.158	0.187	0.176	0.18	0.18	0.189	0.169	0.189	0.192	0.177	0.171	0.181	0.171	0.164	0.171	0.178
logit(P(Y=1|X)) = sin(3*pi*X+1)+1	0.11	0.124	0.118	0.121	0.113	0.096	0.113	0.134	0.126	0.12	0.112	0.105	0.118	0.115	0.125	0.119	0.121	0.117	0.117	0.103	0.108	0.102	0.114	0.115	0.119	0.105	0.121	0.102	0.124	0.118	0.13	0.124	0.108	0.12	0.117	0.129	0.114	0.123	0.119	0.12	0.12	0.112	0.113	0.11	0.112	0.106	0.107	0.115	0.111
logit(P(Y=1|X)) = cos(pi*X+1)+1	0.282	0.285	0.271	0.297	0.282	0.302	0.301	0.322	0.307	0.299	0.296	0.287	0.329	0.304	0.282	0.284	0.287	0.29	0.288	0.276	0.31	0.296	0.272	0.307	0.296	0.305	0.297	0.291	0.288	0.287	0.298	0.302	0.282	0.277	0.313	0.285	0.303	0.288	0.276	0.295	0.31	0.288	0.288	0.296	0.284	0.305	0.289	0.303	0.291
logit(P(Y=1|X)) = cos(2*pi*X+1)+1	0.191	0.189	0.181	0.192	0.163	0.197	0.164	0.196	0.15	0.184	0.17	0.165	0.176	0.161	0.177	0.165	0.171	0.18	0.17	0.171	0.168	0.158	0.182	0.189	0.176	0.168	0.194	0.18	0.181	0.174	0.184	0.169	0.177	0.162	0.187	0.159	0.171	0.184	0.185	0.171	0.165	0.168	0.175	0.175	0.168	0.182	0.158	0.183	0.182
logit(P(Y=1|X)) = cos(3*pi*X+1)+1	0.109	0.108	0.114	0.11	0.111	0.113	0.099	0.101	0.106	0.111	0.113	0.11	0.121	0.095	0.121	0.105	0.115	0.128	0.113	0.094	0.098	0.102	0.116	0.106	0.114	0.116	0.104	0.106	0.102	0.111	0.098	0.124	0.106	0.101	0.111	0.115	0.104	0.111	0.11	0.108	0.118	0.121	0.108	0.093	0.103	0.094	0.088	0.112	0.099
Simulation power of knnAUC with default parameters in nine simple functions (recalculate result for 100 times)
N=100, X~N(0,SD^2), SD=2	times=1	times=2	times=3	times=4	times=5	times=6	times=7	times=8	times=9	times=10	times=11	times=12	times=13	times=14	times=15	times=16	times=17	times=18	times=19	times=20	times=21	times=22	times=23	times=24	times=25	times=26	times=27	times=28	times=29	times=30	times=31	times=32	times=33	times=34	times=35	times=36	times=37	times=38	times=39	times=40	times=41	times=42	times=43	times=44	times=45	times=46	times=47	times=48	times=49
logit(P(Y=1|X)) = X+1	0.98	0.976	0.977	0.983	0.976	0.972	0.982	0.979	0.977	0.985	0.979	0.981	0.985	0.981	0.974	0.978	0.982	0.973	0.984	0.978	0.975	0.98	0.972	0.982	0.98	0.979	0.979	0.985	0.976	0.985	0.982	0.978	0.97	0.975	0.979	0.985	0.979	0.978	0.982	0.969	0.976	0.976	0.973	0.984	0.978	0.981	0.977	0.982	0.974
logit(P(Y=1|X)) = (0.25*X+1)^2+1	0.231	0.22	0.23	0.23	0.232	0.242	0.219	0.239	0.226	0.241	0.216	0.238	0.217	0.233	0.256	0.22	0.241	0.229	0.247	0.25	0.215	0.225	0.25	0.249	0.246	0.23	0.219	0.25	0.237	0.252	0.222	0.228	0.239	0.233	0.233	0.245	0.235	0.237	0.217	0.244	0.23	0.232	0.22	0.236	0.216	0.245	0.238	0.249	0.239
logit(P(Y=1|X)) = sin(pi*X+1)+1	0.188	0.184	0.149	0.181	0.179	0.159	0.168	0.175	0.153	0.19	0.173	0.163	0.188	0.172	0.172	0.185	0.172	0.169	0.198	0.176	0.171	0.19	0.163	0.176	0.168	0.178	0.186	0.193	0.196	0.167	0.194	0.179	0.176	0.158	0.187	0.176	0.18	0.18	0.189	0.169	0.189	0.192	0.177	0.171	0.181	0.171	0.164	0.171	0.178
logit(P(Y=1|X)) = sin(2*pi*X+1)+1	0.104	0.095	0.097	0.101	0.101	0.095	0.094	0.103	0.08	0.102	0.086	0.088	0.091	0.101	0.075	0.087	0.073	0.088	0.083	0.094	0.097	0.074	0.072	0.08	0.092	0.079	0.097	0.081	0.093	0.08	0.081	0.088	0.082	0.071	0.099	0.108	0.08	0.088	0.079	0.084	0.082	0.08	0.086	0.069	0.094	0.09	0.082	0.092	0.098
logit(P(Y=1|X)) = sin(3*pi*X+1)+1	0.051	0.048	0.055	0.056	0.06	0.053	0.058	0.063	0.052	0.062	0.055	0.063	0.068	0.061	0.055	0.057	0.056	0.061	0.055	0.052	0.055	0.056	0.061	0.059	0.06	0.067	0.058	0.055	0.056	0.055	0.06	0.066	0.059	0.054	0.054	0.058	0.07	0.063	0.067	0.055	0.058	0.056	0.059	0.062	0.06	0.058	0.063	0.056	0.065
logit(P(Y=1|X)) = cos(pi*X+1)+1	0.191	0.189	0.181	0.192	0.163	0.197	0.164	0.196	0.15	0.184	0.17	0.165	0.176	0.161	0.177	0.165	0.171	0.18	0.17	0.171	0.168	0.158	0.182	0.189	0.176	0.168	0.194	0.18	0.181	0.174	0.184	0.169	0.177	0.162	0.187	0.159	0.171	0.184	0.185	0.171	0.165	0.168	0.175	0.175	0.168	0.182	0.158	0.183	0.182
logit(P(Y=1|X)) = cos(2*pi*X+1)+1	0.083	0.086	0.084	0.103	0.082	0.082	0.091	0.078	0.079	0.073	0.088	0.091	0.083	0.086	0.092	0.081	0.077	0.095	0.083	0.097	0.083	0.082	0.083	0.092	0.082	0.093	0.093	0.072	0.089	0.086	0.085	0.073	0.077	0.075	0.095	0.093	0.08	0.087	0.079	0.098	0.095	0.077	0.079	0.093	0.089	0.091	0.075	0.068	0.091
logit(P(Y=1|X)) = cos(3*pi*X+1)+1	0.058	0.06	0.052	0.058	0.071	0.057	0.052	0.065	0.073	0.057	0.055	0.066	0.062	0.061	0.049	0.052	0.061	0.072	0.052	0.059	0.057	0.052	0.06	0.071	0.064	0.055	0.061	0.072	0.064	0.058	0.06	0.065	0.067	0.061	0.063	0.073	0.062	0.051	0.067	0.062	0.061	0.064	0.049	0.053	0.059	0.066	0.067	0.056	0.047
Simulation power of knnAUC with default parameters in nine simple functions (recalculate result for 100 times)
N=100, X~N(0,SD^2), SD=3	times=1	times=2	times=3	times=4	times=5	times=6	times=7	times=8	times=9	times=10	times=11	times=12	times=13	times=14	times=15	times=16	times=17	times=18	times=19	times=20	times=21	times=22	times=23	times=24	times=25	times=26	times=27	times=28	times=29	times=30	times=31	times=32	times=33	times=34	times=35	times=36	times=37	times=38	times=39	times=40	times=41	times=42	times=43	times=44	times=45	times=46	times=47	times=48	times=49
logit(P(Y=1|X)) = X+1	0.997	0.999	0.999	0.998	0.996	0.999	0.997	0.999	1	0.996	0.998	0.999	0.998	0.997	0.996	0.998	0.996	0.997	0.999	0.998	0.996	1	0.999	1	1	0.997	0.998	0.997	0.998	0.999	0.999	0.997	0.999	1	0.999	0.999	0.998	0.998	0.999	0.999	0.996	1	0.995	0.998	0.997	1	0.997	0.998	0.999
logit(P(Y=1|X)) = (0.25*X+1)^2+1	0.319	0.308	0.317	0.328	0.333	0.335	0.327	0.301	0.326	0.306	0.321	0.335	0.325	0.315	0.33	0.308	0.353	0.297	0.338	0.359	0.298	0.329	0.328	0.319	0.303	0.339	0.303	0.337	0.322	0.341	0.322	0.322	0.341	0.321	0.332	0.332	0.334	0.318	0.321	0.333	0.328	0.327	0.328	0.296	0.317	0.318	0.32	0.329	0.306
logit(P(Y=1|X)) = sin(pi*X+1)+1	0.11	0.124	0.118	0.121	0.113	0.096	0.113	0.134	0.126	0.12	0.112	0.105	0.118	0.115	0.125	0.119	0.121	0.117	0.117	0.103	0.108	0.102	0.114	0.115	0.119	0.105	0.121	0.102	0.124	0.118	0.13	0.124	0.108	0.12	0.117	0.129	0.114	0.123	0.119	0.12	0.12	0.112	0.113	0.11	0.112	0.106	0.107	0.115	0.111
logit(P(Y=1|X)) = sin(2*pi*X+1)+1	0.051	0.048	0.055	0.056	0.06	0.053	0.058	0.063	0.052	0.062	0.055	0.063	0.068	0.061	0.055	0.057	0.056	0.061	0.055	0.052	0.055	0.056	0.061	0.059	0.06	0.067	0.058	0.055	0.056	0.055	0.06	0.066	0.059	0.054	0.054	0.058	0.07	0.063	0.067	0.055	0.058	0.056	0.059	0.062	0.06	0.058	0.063	0.056	0.065
logit(P(Y=1|X)) = sin(3*pi*X+1)+1	0.052	0.047	0.046	0.051	0.062	0.057	0.053	0.057	0.042	0.049	0.052	0.049	0.05	0.063	0.049	0.051	0.046	0.055	0.047	0.041	0.045	0.049	0.049	0.047	0.049	0.052	0.052	0.052	0.052	0.041	0.037	0.052	0.055	0.054	0.058	0.058	0.05	0.042	0.049	0.048	0.056	0.054	0.048	0.048	0.051	0.05	0.07	0.054	0.05
logit(P(Y=1|X)) = cos(pi*X+1)+1	0.109	0.108	0.114	0.11	0.111	0.113	0.099	0.101	0.106	0.111	0.113	0.11	0.121	0.095	0.121	0.105	0.115	0.128	0.113	0.094	0.098	0.102	0.116	0.106	0.114	0.116	0.104	0.106	0.102	0.111	0.098	0.124	0.106	0.101	0.111	0.115	0.104	0.111	0.11	0.108	0.118	0.121	0.108	0.093	0.103	0.094	0.088	0.112	0.099
logit(P(Y=1|X)) = cos(2*pi*X+1)+1	0.058	0.06	0.052	0.058	0.071	0.057	0.052	0.065	0.073	0.057	0.055	0.066	0.062	0.061	0.049	0.052	0.061	0.072	0.052	0.059	0.057	0.052	0.06	0.071	0.064	0.055	0.061	0.072	0.064	0.058	0.06	0.065	0.067	0.061	0.063	0.073	0.062	0.051	0.067	0.062	0.061	0.064	0.049	0.053	0.059	0.066	0.067	0.056	0.047
logit(P(Y=1|X)) = cos(3*pi*X+1)+1	0.052	0.056	0.047	0.045	0.054	0.039	0.035	0.057	0.052	0.047	0.047	0.047	0.035	0.058	0.045	0.053	0.05	0.038	0.057	0.044	0.07	0.045	0.054	0.046	0.057	0.04	0.054	0.043	0.037	0.051	0.043	0.058	0.054	0.048	0.056	0.057	0.056	0.051	0.053	0.042	0.056	0.046	0.044	0.051	0.04	0.046	0.057	0.052	0.054
Simulation power of knnAUC with default parameters in nine simple functions (recalculate result for 100 times)
N=100, X~N(0,SD^2), SD=1/2	times=1	times=2	times=3	times=4	times=5	times=6	times=7	times=8	times=9	times=10	times=11	times=12	times=13	times=14	times=15	times=16	times=17	times=18	times=19	times=20	times=21	times=22	times=23	times=24	times=25	times=26	times=27	times=28	times=29	times=30	times=31	times=32	times=33	times=34	times=35	times=36	times=37	times=38	times=39	times=40	times=41	times=42	times=43	times=44	times=45	times=46	times=47	times=48	times=49
logit(P(Y=1|X)) = X+1	0.221	0.182	0.2	0.216	0.205	0.201	0.193	0.185	0.189	0.221	0.2	0.212	0.203	0.185	0.193	0.178	0.192	0.198	0.2	0.192	0.197	0.199	0.205	0.186	0.2	0.196	0.218	0.187	0.203	0.185	0.196	0.221	0.208	0.208	0.209	0.213	0.2	0.192	0.209	0.192	0.197	0.199	0.204	0.186	0.188	0.198	0.221	0.211	0.183
logit(P(Y=1|X)) = (0.25*X+1)^2+1	0.063	0.056	0.064	0.058	0.075	0.079	0.073	0.072	0.072	0.07	0.071	0.079	0.061	0.065	0.071	0.082	0.073	0.064	0.073	0.058	0.061	0.07	0.072	0.071	0.074	0.061	0.076	0.073	0.065	0.068	0.064	0.069	0.075	0.074	0.078	0.077	0.071	0.069	0.065	0.066	0.055	0.061	0.057	0.062	0.052	0.07	0.064	0.072	0.071
logit(P(Y=1|X)) = sin(pi*X+1)+1	0.315	0.315	0.335	0.317	0.339	0.343	0.317	0.316	0.302	0.317	0.32	0.336	0.339	0.308	0.321	0.308	0.3	0.326	0.323	0.326	0.305	0.32	0.31	0.33	0.306	0.323	0.308	0.313	0.333	0.327	0.324	0.338	0.328	0.301	0.332	0.32	0.317	0.332	0.316	0.313	0.345	0.319	0.321	0.325	0.313	0.317	0.331	0.328	0.317
logit(P(Y=1|X)) = sin(2*pi*X+1)+1	0.303	0.282	0.262	0.282	0.295	0.28	0.299	0.293	0.307	0.284	0.282	0.288	0.275	0.277	0.293	0.303	0.282	0.28	0.283	0.273	0.268	0.294	0.291	0.288	0.267	0.284	0.294	0.276	0.271	0.282	0.294	0.283	0.303	0.271	0.295	0.303	0.283	0.286	0.282	0.283	0.292	0.265	0.301	0.28	0.272	0.285	0.262	0.283	0.286
logit(P(Y=1|X)) = sin(3*pi*X+1)+1	0.219	0.225	0.234	0.237	0.218	0.23	0.23	0.225	0.231	0.229	0.239	0.219	0.209	0.247	0.243	0.232	0.235	0.223	0.227	0.209	0.214	0.205	0.23	0.215	0.222	0.232	0.22	0.205	0.209	0.228	0.219	0.2	0.22	0.222	0.205	0.23	0.224	0.217	0.233	0.234	0.223	0.214	0.222	0.244	0.218	0.237	0.224	0.206	0.224
logit(P(Y=1|X)) = cos(pi*X+1)+1	0.359	0.367	0.355	0.356	0.375	0.356	0.364	0.394	0.373	0.374	0.358	0.363	0.376	0.383	0.389	0.367	0.35	0.354	0.346	0.359	0.361	0.355	0.378	0.385	0.369	0.358	0.346	0.371	0.357	0.359	0.365	0.357	0.345	0.361	0.359	0.37	0.355	0.373	0.331	0.349	0.347	0.361	0.38	0.358	0.37	0.372	0.355	0.375	0.364
logit(P(Y=1|X)) = cos(2*pi*X+1)+1	0.282	0.285	0.271	0.297	0.282	0.302	0.301	0.322	0.307	0.299	0.296	0.287	0.329	0.304	0.282	0.284	0.287	0.29	0.288	0.276	0.31	0.296	0.272	0.307	0.296	0.305	0.297	0.291	0.288	0.287	0.298	0.302	0.282	0.277	0.313	0.285	0.303	0.288	0.276	0.295	0.31	0.288	0.288	0.296	0.284	0.305	0.289	0.303	0.291
logit(P(Y=1|X)) = cos(3*pi*X+1)+1	0.231	0.217	0.216	0.209	0.19	0.217	0.225	0.199	0.212	0.226	0.233	0.22	0.213	0.208	0.223	0.219	0.222	0.222	0.227	0.21	0.22	0.218	0.224	0.213	0.234	0.235	0.222	0.23	0.232	0.208	0.227	0.222	0.2	0.224	0.233	0.246	0.219	0.231	0.221	0.236	0.247	0.203	0.234	0.22	0.218	0.222	0.22	0.216	0.21
Simulation power of knnAUC with default parameters in nine simple functions (recalculate result for 100 times)
N=100, X~N(0,SD^2), SD=1/3	times=1	times=2	times=3	times=4	times=5	times=6	times=7	times=8	times=9	times=10	times=11	times=12	times=13	times=14	times=15	times=16	times=17	times=18	times=19	times=20	times=21	times=22	times=23	times=24	times=25	times=26	times=27	times=28	times=29	times=30	times=31	times=32	times=33	times=34	times=35	times=36	times=37	times=38	times=39	times=40	times=41	times=42	times=43	times=44	times=45	times=46	times=47	times=48	times=49
logit(P(Y=1|X)) = X+1	0.115	0.109	0.11	0.126	0.121	0.111	0.101	0.109	0.101	0.116	0.115	0.115	0.104	0.098	0.109	0.096	0.105	0.106	0.106	0.112	0.115	0.125	0.112	0.11	0.114	0.116	0.115	0.1	0.102	0.082	0.108	0.121	0.109	0.099	0.109	0.119	0.118	0.101	0.11	0.103	0.115	0.097	0.119	0.103	0.096	0.105	0.121	0.128	0.091
logit(P(Y=1|X)) = (0.25*X+1)^2+1	0.069	0.05	0.061	0.054	0.056	0.07	0.061	0.057	0.065	0.067	0.065	0.071	0.06	0.06	0.057	0.062	0.072	0.065	0.064	0.064	0.059	0.062	0.066	0.084	0.079	0.052	0.075	0.061	0.065	0.055	0.055	0.064	0.068	0.07	0.079	0.059	0.061	0.059	0.055	0.058	0.058	0.053	0.061	0.06	0.046	0.061	0.068	0.06	0.071
logit(P(Y=1|X)) = sin(pi*X+1)+1	0.204	0.198	0.218	0.204	0.237	0.2	0.218	0.204	0.206	0.216	0.214	0.217	0.218	0.206	0.212	0.195	0.214	0.213	0.207	0.227	0.209	0.208	0.206	0.206	0.214	0.202	0.229	0.209	0.218	0.186	0.212	0.205	0.22	0.214	0.207	0.22	0.209	0.212	0.204	0.228	0.224	0.193	0.2	0.204	0.208	0.223	0.212	0.22	0.199
logit(P(Y=1|X)) = sin(2*pi*X+1)+1	0.356	0.334	0.366	0.325	0.367	0.346	0.347	0.371	0.324	0.338	0.343	0.376	0.351	0.352	0.343	0.353	0.342	0.332	0.343	0.341	0.344	0.333	0.344	0.343	0.333	0.357	0.358	0.352	0.364	0.342	0.38	0.346	0.371	0.335	0.342	0.363	0.345	0.342	0.364	0.347	0.349	0.356	0.363	0.338	0.321	0.377	0.352	0.364	0.354
logit(P(Y=1|X)) = sin(3*pi*X+1)+1	0.303	0.282	0.262	0.282	0.295	0.28	0.299	0.293	0.307	0.284	0.282	0.288	0.275	0.277	0.293	0.303	0.282	0.28	0.283	0.273	0.268	0.294	0.291	0.288	0.267	0.284	0.294	0.276	0.271	0.282	0.294	0.283	0.303	0.271	0.295	0.303	0.283	0.286	0.282	0.283	0.292	0.265	0.301	0.28	0.272	0.285	0.262	0.283	0.286
logit(P(Y=1|X)) = cos(pi*X+1)+1	0.301	0.292	0.293	0.292	0.325	0.32	0.315	0.306	0.307	0.31	0.306	0.292	0.316	0.314	0.314	0.322	0.311	0.303	0.301	0.309	0.303	0.291	0.318	0.301	0.306	0.31	0.29	0.31	0.33	0.287	0.3	0.295	0.302	0.327	0.304	0.332	0.311	0.302	0.303	0.313	0.284	0.301	0.31	0.302	0.286	0.327	0.307	0.309	0.312
logit(P(Y=1|X)) = cos(2*pi*X+1)+1	0.344	0.353	0.337	0.337	0.365	0.352	0.364	0.358	0.332	0.361	0.341	0.346	0.365	0.348	0.354	0.353	0.357	0.354	0.357	0.338	0.376	0.336	0.357	0.343	0.33	0.348	0.34	0.338	0.371	0.314	0.365	0.334	0.334	0.336	0.341	0.348	0.352	0.332	0.34	0.358	0.333	0.324	0.32	0.34	0.356	0.341	0.356	0.351	0.308
logit(P(Y=1|X)) = cos(3*pi*X+1)+1	0.282	0.285	0.271	0.297	0.282	0.302	0.301	0.322	0.307	0.299	0.296	0.287	0.329	0.304	0.282	0.284	0.287	0.29	0.288	0.276	0.31	0.296	0.272	0.307	0.296	0.305	0.297	0.291	0.288	0.287	0.298	0.302	0.282	0.277	0.313	0.285	0.303	0.288	0.276	0.295	0.31	0.288	0.288	0.296	0.284	0.305	0.289	0.303	0.291
[truncated: 53 more columns]
